# Supplementary material for: Utility of Climatic Information via Combining Ability Models to Improve Genomic Prediction for Yield Within the Genomes to Fields Maize Project
Source: Front Genet. 2021 Mar 8;11:592769. doi: 10.3389/fgene.2020.592769 (PMC7982677; doi:10.3389/fgene.2020.592769)
Supplement: Supplementary file 1 [file Table_1.xlsx]

## Sheet: Sheet1
	Supplemental Table S1. List of the 10 common checks used across 30 environments (year by location combination) observed in 2014 (14) and 2015 (16).
	Common Checks
	LH162 × CG60
	LH82 × CG60
	LH82 × CGR01
	LH82 × LH198
	LH198 × CGR01
	LH195 × RedEar-B18
	LH132 × LH51
	LH74 × Tx205
	B73 × Tx205
	B73 × Mo17
