# Supplementary material for: Utility of Climatic Information via Combining Ability Models to Improve Genomic Prediction for Yield Within the Genomes to Fields Maize Project
Source: Front Genet. 2021 Mar 8;11:592769. doi: 10.3389/fgene.2020.592769 (PMC7982677; doi:10.3389/fgene.2020.592769)
Supplement: Supplementary file 2 [file Table_2.xlsx]

## Sheet: Supplemental Table S2
	Supplemental Table S2. List of 366 unique inbreds used to derive hybrids tested in 2014.
	P14.3	Inc
	M0088	*
	LH185	*
	M0143	*
	M0003	*
	M0035	*
	M0052	*
	M0008	*
	M0172	*
	M0001	*
	M0014	*
	M0352	*
	M0325	*
	M0012	*
	M0296	*
	M0042	*
	M0027	*
	M0114	*
	M0039	*
	M0083	*
	M0099	*
	M0378	*
	M0151	*
	M0041	*
	M0101	*
	M0317	*
	M0163	*
	M0076	*
	M0311	*
	M0346	*
	M0028	*
	M0266	*
	M0106	*
	M0272	*
	M0077	*
	M0287	*
	M0355	*
	M0369	*
	M0323	*
	M0269	*
	M0085	*
	M0118	*
	M0186	*
	M0030	*
	M0075	*
	M0297	*
	M0051	*
	M0045	*
	M0159	*
	M0058	*
	M0022	*
	M0154	*
	Z022E0048	*
	Z022E0059	*
	Z022E0149	*
	Z022E0095	*
	Z022E0051	*
	Z022E0009	*
	Z022E0130	*
	Z022E0023	*
	Z022E0097	*
	Z022E0166	*
	Z022E0053	*
	Z022E0073	*
	Z022E0105	*
	Z022E0160	*
	Z022E0077	*
	Z022E0025	*
	Z022E0008	*
	Z022E0027	*
	Z022E0003	*
	Z022E0005	*
	Z022E0121	*
	Z022E0017	*
	Z022E0110	*
	Z022E0108	*
	Z022E0006	*
	Z022E0114	*
	Z022E0123	*
	Z022E0042	*
	Z022E0046	*
	Z022E0142	*
	LH195	*
	W10004_0097	*
	W10004_0227	*
	TX303	*
	MO44_LH145_0138	*
	PHN11_OH43_0190	*
	PHN11_PHW65_0015	*
	MOG_NC230-009-1-1-1-1-B	*
	MOG_PHG83-129-1-1-1-1-B	*
	PHN11_PHW65_0328	*
	PHN11_PHG47_0048	*
	MOG_LH145_0057	*
	PB80	*
	PHN11_PHW65_0065	*
	MOG_MO45-055-1-1-1-1-B	*
	PHN11_PHG47_0287	*
	MO44_LH145_0143	*
	PHN11_PHW65_0294	*
	MOG_LH145_0131	*
	PHN11_PHW65_0101	*
	PHW65_MOG_0176	*
	MOG_PHG83-014-1-1-1-1-B	*
	MOG_MO45-085-1-1-1-1-B	*
	MOG_MO45-071-1-1-1-1-B	*
	B73_NC230-127-1-1-1-1	*
	MOG_MO45-074-1-1-1-1-B	*
	PHW65_MOG_0271	*
	MOG_MO45-054-1-1-1-1-B	*
	MOG_MO45-030-1-1-1-1-B	*
	PHW65_MOG_0029	*
	B73_NC230-128-1-1-1-1	*
	PHN11_OH43_0142	*
	MOG_LH123HT-059-1-1-1-1-B	*
	PHN11_PHG47_0251	*
	B73_NC230-129-1-1-1-1	*
	MOG_OH43_0300	*
	PHN11_PHW65_0237	*
	PHN11_PHW65_0359	*
	PHN11_PHW65_0323	*
	PHN11_PHG47_0172	*
	PHN11_LH145_0029	*
	PHN11_PHW65_0275	*
	B73_NC230-126-1-1-1-1	*
	PHN11_OH43_0215	*
	B73_NC230-041-1-1-1-1	*
	PHN11_PHG47_0388	*
	MOG_PHG83-090-1-1-1-1-B	*
	PHN11_PHW65_0312	*
	M0007	*
	M0033	*
	M0066	*
	M0057	*
	M0321	*
	M0015	*
	M0326	*
	M0164	*
	M0382	*
	M0010	*
	Z013E0044	*
	Z013E0022	*
	Z013E0074	*
	Z013E0088	*
	Z013E0062	*
	Z013E0012	*
	Z013E0046	*
	Z013E0019	*
	Z013E0026	*
	Z013E0037	*
	Z013E0027	*
	Z013E0021	*
	Z013E0047	*
	LH82	*
	LH198	*
	LH132	*
	LH51	*
	PHG39	*
	PHN82	*
	B73	*
	MO17	*
	CGR01	*
	PHW52	*
	PHM49	*
	LH74	*
	B37	*
	OH43	*
	PHG35	*
	CG60	*
	TX205	*
	LH162	*
	Z022E0155	*
	Z013E0093	*
	Z013E0059	*
	Z013E0067	*
	Z013E0090	*
	Z013E0079	*
	Z013E0032	*
	Z013E0056	*
	Z013E0073	*
	Z013E0080	*
	Z013E0052	*
	Z013E0036	*
	Z013E0072	*
	Z013E0020	*
	Z013E0002	*
	Z013E0082	*
	Z013E0045	*
	Z013E0039	*
	Z013E0034	*
	Z013E0078	*
	Z013E0063	*
	Z013E0087	*
	Z013E0055	*
	Z013E0007	*
	Z013E0028	*
	Z013E0014	*
	Z013E0006	*
	CG120	*
	CGR03	*
	W10005_0220	*
	CG65	*
	W10005_0147	*
	W10005_0029	*
	W10005_0107	*
	TX204	*
	W10005_0037	*
	W10004_0032	*
	TX772	*
	TX714	*
	W10004_0076	*
	Z022E0147	*
	Z022E0060	*
	W10005_0346	*
	LH216	*
	M0368	*
	M0328	*
	M0310	*
	M0056	*
	M0275	*
	M0016	*
	M0031	*
	M0029	*
	M0264	*
	M0262	*
	M0048	*
	M0276	*
	M0315	*
	M0383	*
	M0127	*
	MOG_NC230-007-1-1-1-1-B	*
	MOG_MO45-128-1-1-1-1-B	*
	MOG_LH123HT-199-1-1-1-1-B	*
	MOG_NC230-028-1-1-1-1-B	*
	MOG_PHG83-069-1-1-1-1-B	*
	MOG_PHG83-224-1-1-1-1-B	*
	MOG_NC230-008-1-1-1-1-B	*
	MOG_MO45-078-1-1-1-1-B	*
	MOG_PHG83-197-1-1-1-1-B	*
	MOG_NC230-011-1-1-1-1-B	*
	MOG_LH145_0163	*
	MOG_NC230-010-1-1-1-1-B	*
	MOG_OH43_0179	*
	MOG_NC230-043-1-1-1-1-B	*
	PHN11_OH43_0075	*
	PHN11_PHG47_0390	*
	PHN11_OH43_0045	*
	MOG_MO45-045-1-1-1-1-B	*
	MO44_LH145_0107	*
	PHW65_MOG_0311	*
	MO44_LH145_0081	*
	MOG_LH145_0175	*
	MOG_OH43_0402	*
	MOG_LH145_0173	*
	MOG_MO45-139-1-1-1-1-B	*
	MOG_LH123HT-019-1-1-1-1-B	*
	Z013E0066	*
	Z013E0111	*
	Z013E0058	*
	Z013E0009	*
	Z013E0042	*
	Z013E0069	*
	Z013E0003	*
	W10005_0111	*
	PHV63	*
	LH59	*
	LH57	*
	LH212HT	*
	LH38	*
	Z022E0050	*
	Z022E0083	*
	Z022E0072	*
	Z022E0016	*
	Z022E0029	*
	Z022E0036	*
	Z022E0094	*
	MOG_PHG83-119-1-1-1-1-B	*
	B73_NC230-032-1-1-1-1	*
	PHN11_LH145_0028	*
	MO44_LH145_0127	*
	MOG_LH145_0162	*
	PHW65_MOG_0012	*
	MOG_LH123HT-200-1-1-1-1-B	*
	MOG_LH123HT-031-1-1-1-1-B	*
	WF9	*
	H95	*
	C103	*
	CG104	*
	CG108	*
	M0087	*
	M0024	*
	Z022E0079	*
	Z022E0134	*
	Z022E0044	*
	Z022E0020	*
	MOG_PHG83-211-1-1-1-1-B	*
	MO44_PHG47_0072	*
	MOG_OH43_0439	*
	PHN11_OH43_0036	*
	PHN11_OH43_0001	*
	PHN11_LH145_0005	*
	PHN11_LH145_0062	*
	PHN11_LH145_0085	*
	MOG_NC230-183-1-1-1-1-B	*
	PHW65_MOG_0293	*
	MOG_LH123HT-074-1-1-1-1-B	*
	MO44_PHW65_0025	*
	PHW65_MOG_0137	*
	PHN11_OH43_0088	*
	MOG_LH123HT-045-1-1-1-1-B	*
	B73_NC230-040-1-1-1-1	*
	MOG_LH145_0006	*
	MO44_PHW65_0193	*
	MOG_OH43_0170	*
	PHN11_LH145_0003	*
	MO44_PHW65_0035	*
	PHN11_LH145_0002	*
	MOG_LH123HT-014-1-1-1-1-B	*
	MO44_PHW65_0126	*
	MOG_OH43_0416	*
	B73_NC230-059-1-1-1-1	*
	MOG_OH43_0071	*
	MOG_OH43_0367	*
	Z013E0061	*
	Z013E0035	*
	CG119	*
	B14A	*
	CG118	*
	F42	*
	CG44	*
	CG102	*
	CG110	*
	CG111	*
	PHN11_OH43_0184	*
	MO44_PHW65_0075	*
	MOG_LH145_0038	*
	MO44_PHG47_0125	*
	PHW65_MOG_0511	*
	M0354	*
	M0061	*
	M0062	*
	M0309	*
	M0365	*
	Z013E0016	*
	PHZ51	*
	LH61	*
	Z022E0178	*
	MOG_LH123HT-093-1-1-1-1-B	*
	M0357	*
	M0162	*
	CG123	*
	CG105	*
	CG122	*
	PHN11_PHG47_0023	*
	PHN11_LH145_0036	*
	PHN11_LH145_0058	*
	PHN11_PHG47_0385	*
	M0341	*
	M0038	*
	M0067	*
	M0360	*
	M0092	*
	CG121	*
	CGX333	*
	W10004_0127	*
	MO44_LH145_0047	*
	Z022E0082	*
