# Supplementary material for: Utility of Climatic Information via Combining Ability Models to Improve Genomic Prediction for Yield Within the Genomes to Fields Maize Project
Source: Front Genet. 2021 Mar 8;11:592769. doi: 10.3389/fgene.2020.592769 (PMC7982677; doi:10.3389/fgene.2020.592769)
Supplement: Supplementary file 3 [file Table_3.xlsx]

## Sheet: Supplemental Table S3
	Supplemental Table S3. List of the 420 unique inbreds used to derive hybrids tested in 2015.
	P15.3	Inc
	2369	*
	PHZ51	*
	PHW52	*
	PHG35	*
	PB80	*
	B73	*
	TX205	*
	GEMS-0162	*
	B37	*
	H95	*
	B14A	*
	C103	*
	PHM49	*
	PHN82	*
	PHG39	*
	LH74	*
	TX714	*
	GEMS-0150	*
	LH132	*
	LH51	*
	MO17	*
	CG60	*
	LH162	*
	WF9	*
	PHB47	*
	LH82	*
	TX303	*
	LH195	*
	SD101	*
	F42	*
	OH43	*
	M0052	*
	LH61	*
	M0003	*
	LH185	*
	PHW65_MOG_0271	*
	LH198	*
	PHN11_PHW65_0328	*
	MOG_MO45-030-1-1-1-1-B	*
	MO44_LH145_0127	*
	Z022E0005	*
	M0058	*
	W10004_0082	*
	PHN11_PHG47_0048	*
	PHN11_PHG47_0251	*
	GEMS-0182	*
	W10004_0232	*
	PHW65	*
	TX204	*
	MOG_MO45-085-1-1-1-1-B	*
	Z022E0003	*
	Z022E0025	*
	M0015	*
	Z022E0114	*
	MOG_OH43_0170	*
	Z022E0050	*
	Z022E0048	*
	PHN11_PHW65_0323	*
	W10004_0076	*
	W10004_0032	*
	GEMS-0149	*
	LH145	*
	MOG_LH123HT-200-1-1-1-1-B	*
	W10004_0227	*
	PHW65_MOG_0012	*
	Z013E0012	*
	CML247	*
	PHP02	*
	MOG_OH43_0071	*
	MO44_LH145_0138	*
	B111	*
	LH212HT	*
	MOG_MO45-128-1-1-1-1-B	*
	B106	*
	M0341	*
	CG108	*
	CG102	*
	Z013E0082	*
	W10008_0069	*
	PHW65_MOG_0137	*
	Z013E0067	*
	M0024	*
	PHV63	*
	M0041	*
	Z013E0080	*
	M0101	*
	MOG_MO45-078-1-1-1-1-B	*
	A634	*
	TX772	*
	W10002_0001	*
	CH753-4	*
	PHN11_OH43_0184	*
	W10008_0092	*
	MO44_PHG47_0072	*
	M0008	*
	GEMS-0146	*
	W10005_0111	*
	B79	*
	Z022E0097	*
	PHN11_OH43_0142	*
	B118	*
	Z022E0072	*
	W10004_0097	*
	M0186	*
	PHN11_LH145_0028	*
	MO44_PHW65_0035	*
	MOG_PHG83-090-1-1-1-1-B	*
	NC358	*
	PHW65_MOG_0311	*
	LH149	*
	REDEAR2-2-2-1-1-2-B-B-1-B10	*
	GEMS-0142	*
	PHM81	*
	PHN11_PHW65_0237	*
	Z013E0044	*
	PHG80	*
	PHG72	*
	W10006_0003	*
	M0296	*
	W10006_0009	*
	B97	*
	BSSSC0_044	*
	W10005_0029	*
	CML103	*
	PHW65_MOG_0176	*
	CGR01	*
	N542	*
	M0311	*
	PHAW6	*
	Z013E0007	*
	Z022E0053	*
	CML228	*
	CG121	*
	Z022E0023	*
	W10004_0216	*
	W10005_0147	*
	W10001_0012	*
	W10004_0204	*
	TX29A	*
	Z022E0149	*
	MOG_MO45-074-1-1-1-1-B	*
	W10001_0022	*
	PHHV4	*
	Z022E0036	*
	R226	*
	PHN11_PHW65_0015	*
	GEMS-0148	*
	GEMS-0147	*
	B104	*
	Z013E0078	*
	Z013E0020	*
	Z022E0160	*
	PHN11_OH43_0088	*
	W10008_0018	*
	M0151	*
	W10005_0220	*
	PHW65_MOG_0029	*
	Z022E0105	*
	PHN11_PHG47_0385	*
	M0028	*
	W10005_0107	*
	M0077	*
	Z022E0042	*
	MOG_PHG83-224-1-1-1-1-B	*
	MOG_MO45-055-1-1-1-1-B	*
	GEMS-0163	*
	W10008_0119	*
	PHN11_PHG47_0172	*
	M0083	*
	Z013E0055	*
	M0323	*
	M0014	*
	PHN11_PHW65_0359	*
	Z022E0123	*
	MO44_PHW65_0025	*
	W10001_0014	*
	R227	*
	PHN11_PHW65_0275	*
	M0087	*
	CG119	*
	W10008_0037	*
	Z013E0026	*
	GEMS-0113	*
	M0266	*
	PHN11_OH43_0001	*
	DKFBHJ	*
	N192	*
	PHN11_PHG47_0287	*
	PHN11_PHG47_0388	*
	PHN11_PHW65_0294	*
	PHN11_PHW65_0101	*
	Z022E0008	*
	DE811	*
	OH7B	*
	Z013E0034	*
	Q381	*
	Z013E0072	*
	Z013E0006	*
	M0118	*
	Z013E0059	*
	Z022E0009	*
	GEMN-0155	*
	MOG_LH145_0006	*
	Z022E0121	*
	M0159	*
	GEMN-0192	*
	PHN11_LH145_0085	*
	GEMN-0156	*
	PHW53	*
	B73_NC230-129-1-1-1-1	*
	M0085	*
	W10001_0019	*
	Z022E0108	*
	M0116	*
	M0357	*
	M0030	*
	GEMN-0138	*
	Z013E0063	*
	PHN11_PHW65_0065	*
	GEMN-0144	*
	W10002_0004	*
	Z022E0046	*
	M0163	*
	M0262	*
	M0345	*
	W10001_0003	*
	B73_NC230-059-1-1-1-1	*
	M0012	*
	Z013E0002	*
	W10004_0127	*
	Z013E0052	*
	W10005_0037	*
	M0154	*
	M0346	*
	PHN11_LH145_0005	*
	W10001_0033	*
	W10004_0248	*
	MOG_LH123HT-031-1-1-1-1-B	*
	MOG_OH43_0367	*
	Z022E0059	*
	Z013E0090	*
	Z013E0087	*
	M0001	*
	M0088	*
	M0039	*
	M0033	*
	PHT55	*
	PHN11_PHW65_0312	*
	Z022E0073	*
	W10001_0007	*
	W10006_0004	*
	PHN11_OH43_0036	*
	M0143	*
	Z013E0028	*
	W10008_0009	*
	PHW65_MOG_0293	*
	Z022E0017	*
	M0354	*
	CGR03	*
	CG44	*
	W10005_0346
	KY21	*
	M162W	*
	LH38	*
	Z022E0006	*
	Z022E0051	*
	Z022E0077	*
	Z022E0083	*
	Z022E0110	*
	GEMS-0219	*
	NKH8431	*
	PHR25	*
	PHN66	*
	N501	*
	B119	*
	GEMS-0115	*
	TX81	*
	PHKE6	*
	TX61M	*
	Z013E0058	*
	Z013E0009	*
	Z013E0062	*
	Z013E0037	*
	Z013E0021	*
	Z013E0027	*
	Z013E0022	*
	Z013E0046	*
	W10001_0006	*
	NC258	*
	W10008_0059	*
	GEMN-0145	*
	W10008_0099	*
	GEMN-0097	*
	GEMN-0178	*
	GT602	*
	GT601	*
	LH216	*
	MP719	*
	MP718	*
	M0010	*
	M0075	*
	M0031	*
	M0016	*
	B68	*
	A680	*
	PHT69	*
	PHN11_PHG47_0390	*
	CML69	*
	LH146HT	*
	W37A	*
	PHJ40	*
	DK78371A	*
	PHN11_LH145_0003	*
	W10001_0011	*
	B109	*
	MOG_LH123HT-059-1-1-1-1-B	*
	CGR04	*
	CG123	*
	MOG_LH123HT-199-1-1-1-1-B	*
	CG111	*
	740	*
	MOG_LH145_0162	*
	B103	*
	A641	*
	CG110	*
	H114	*
	PHN11_LH145_0002	*
	CGX333	*
	CG65	*
	MOG_LH123HT-019-1-1-1-1-B	*
	PHN11_OH43_0215	*
	Z013E0079	*
	PHRE1	*
	PHG47	*
	CML322	*
	Z022E0027	*
	CG118	*
	B76	*
	PHW30	*
	M0325	*
	CG127	*
	M0106	*
	M0051	*
	Z013E0066	*
	A672	*
	Z013E0019	*
	CML333	*
	W10001_0013	*
	B73_NC230-041-1-1-1-1	*
	A635	*
	M0287	*
	Z013E0047	*
	LH57	*
	CG105	*
	DK4676A	*
	W10001_0023	*
	Z013E0093	*
	CG125	*
	W10008_0001	*
	PHN11_OH43_0075	*
	Z022E0142	*
	CG122	*
	Z022E0095	*
	W10002_0002	*
	Z013E0045	*
	CG120	*
	B105	*
	MOG_LH145_0173	*
	W10001_0010	*
	Z013E0056	*
	M0269	*
	W10001_0018	*
	Z013E0036	*
	MO44_PHW65_0193	*
	W10008_0017	*
	Z013E0073	*
	M0141	*
	W10008_0053	*
	PHN11_LH145_0036	*
	CG104	*
	W10008_0063	*
	W10008_0042	*
	MOG_LH145_0175	*
	W10001_0009	*
	W10001_0016	*
	TZI8	*
	GEMS-0161	*
	W10001_0047	*
	W10001_0031	*
	Z022E0166	*
	Z013E0032	*
	Z013E0014	*
	M0326	*
	CG126	*
	PHN11_PHG47_0023	*
	NYH-251	*
	NYH-258	*
	PHG83	*
	NYH-240	*
	M0022	*
	NYH-128	*
	CM105	*
	NYH-081	*
	NYH-211	*
	NYH-229	*
	CG124	*
	NYH-029	*
	CG106	*
	NYH-055	*
	W10008_0065	*
	A679	*
	NYH-129	*
	NYH-269	*
	NYH-167	*
	NYH-061	*
	NYH-052	*
	NYH-244	*
	NYH-245	*
	NYH-250	*
	SD107	*
