# Supplementary material for: Utility of Climatic Information via Combining Ability Models to Improve Genomic Prediction for Yield Within the Genomes to Fields Maize Project
Source: Front Genet. 2021 Mar 8;11:592769. doi: 10.3389/fgene.2020.592769 (PMC7982677; doi:10.3389/fgene.2020.592769)
Supplement: Supplementary file 4 [file Table_4.xlsx]

## Sheet: Sheet1
	Year	Field-Location	Plot Length Field	Alley Length	Row Spacing	Plot Area	# Seed	Date Planted	Date Harvested
	2014	DEH1	17.42	2	30	77.1		2014-05-05	2014-09-29
	2014	GAH1	20	6	36	84	72	2014-04-04	2014-09-11
	2014	ILH1	20	3	30	87.5		2014-05-06	2014-10-07
	2014	INH1	20	3	30	87.5	66	2014-05-25	2014-11-18
	2014	MNH1	28	6	30	110	40	2014-05-16	2014-10-16
	2014	MOH1	20	3	36	102	70	2014-05-07	2014-10-22
	2014	MOH2	20	3	36	102	70	2014-05-05	2014-11-13
	2014	NEH1	20	3	30	87.5	76	2014-05-16	2014-10-22
	2014	NEH2	20	3	30	87.5	20	2014-05-15	2014-11-05
	2014	NYH1	21	4	30	85	80	2014-05-29	2014-12-08
	2014	NYH2	21	4	30	85	80	2014-05-28	2014-12-02
	2014	TXH1	25	4	30	105	47	2014-03-01	2014-08-21
	2014	TXH2	20	2	30	90		2014-04-23	2014-09-30
	2014	WIH1	24	3	30	107.5	80	2014-05-09	2014-10-28
	2015	DEH1	17.4	2	30	77		2015-04-29	2015-09-14
	2015	ILH1	20	3	30	87.5		2015-04-30	2015-10-02
	2015	INH1	20	3	30	87.5	66	2015-05-14	2015-10-14
	2015	KSH1	25	1	30	100	28	2015-04-23	2015-09-21
	2015	MNH1	25	3	30	110	40	2015-05-19	2015-11-10
	2015	MOH1	20	3	36	102	70	2015-05-04	2015-10-05
	2015	MOH2	20	3	36	102	70	2015-05-05	2015-10-02
	2015	NEH1				90		2015-06-09	2015-11-18
	2015	NEH2	20	3	30	65.25	19	2015-04-23	2015-10-26
	2015	NEH3	20	3	30	91.75	19	2015-06-10	2015-12-14
	2015	NEH4				90		2015-06-09	2015-11-18
	2015	NYH2	21	4	30	87.5	80	2015-05-07	2015-11-05
	2015	NYH3	21	4	30	87.5	80	2015-05-23	2015-11-17
	2015	OHH1	25	3	30	112.5	44	2015-05-21	2015-10-17
	2015	ONH1	22	3	30	97.5	76	2015-04-30	2015-10-15
	2015	ONH2	20	3	30	87.5	50	2015-05-07	2015-10-12
