# Supplementary material for: Utility of Climatic Information via Combining Ability Models to Improve Genomic Prediction for Yield Within the Genomes to Fields Maize Project
Source: Front Genet. 2021 Mar 8;11:592769. doi: 10.3389/fgene.2020.592769 (PMC7982677; doi:10.3389/fgene.2020.592769)
Supplement: Supplementary file 5 [file Table_5.xlsx]

## Sheet: Sheet1
	Models		Main Effects					Interaction Effects							Residual
			E	GP1	GP2	GP1 × P2		GP1 × E	GP2 × E	GP1 × P2 × E	GP1 × W	GP2 × W	GP1 × P2 × W		e
	M1
	M2
	M3
	M4
	M5
