# Supplementary material for: Utility of Climatic Information via Combining Ability Models to Improve Genomic Prediction for Yield Within the Genomes to Fields Maize Project
Source: Front Genet. 2021 Mar 8;11:592769. doi: 10.3389/fgene.2020.592769 (PMC7982677; doi:10.3389/fgene.2020.592769)
Supplement: Supplementary file 6 [file Table_6.xlsx]

## Sheet: Supplemental Table S6
	Supplemental Table S6. List of 842 unique hybrids tested in 2014 across 14 environments (not all hybrids were tested in all environments).
	Pedigree	Set	Inc
	M0088/LH185	1	*
	M0143/LH185	1	*
	M0003/LH185	1	*
	M0035/LH185	1	*
	M0052/LH185	1	*
	M0008/LH185	1	*
	M0172/LH185	1	*
	M0001/LH185	1	*
	M0014/LH185	1	*
	M0352/LH185	1	*
	M0325/LH185	1	*
	M0012/LH185	1	*
	M0296/LH185	1	*
	M0042/LH185	1	*
	M0027/LH185	1	*
	M0114/LH185	1	*
	M0039/LH185	1	*
	M0083/LH185	1	*
	M0099/LH185	1	*
	M0378/LH185	1	*
	M0151/LH185	1	*
	M0041/LH185	1	*
	M0101/LH185	1	*
	M0317/LH185	1	*
	M0163/LH185	1	*
	M0076/LH185	1	*
	M0311/LH185	1	*
	M0346/LH185	1	*
	M0028/LH185	1	*
	M0266/LH185	1	*
	M0106/LH185	1	*
	M0272/LH185	1	*
	M0077/LH185	1	*
	M0287/LH185	1	*
	M0355/LH185	1	*
	M0369/LH185	1	*
	M0323/LH185	1	*
	M0269/LH185	1	*
	M0085/LH185	1	*
	M0118/LH185	1	*
	M0186/LH185	1	*
	M0030/LH185	1	*
	M0075/LH185	1	*
	M0297/LH185	1	*
	M0051/LH185	1	*
	M0045/LH185	1	*
	M0159/LH185	1	*
	M0058/LH185	1	*
	M0022/LH185	1	*
	M0154/LH185	1	*
	Z022E0048/LH185	2	*
	Z022E0059/LH185	2	*
	Z022E0149/LH185	2	*
	Z022E0095/LH185	2	*
	Z022E0051/LH185	2	*
	Z022E0009/LH185	2	*
	Z022E0130/LH185	2	*
	Z022E0023/LH185	2	*
	Z022E0097/LH185	2	*
	Z022E0166/LH185	2	*
	Z022E0053/LH185	2	*
	Z022E0073/LH185	2	*
	Z022E0105/LH185	2	*
	Z022E0160/LH185	2	*
	Z022E0077/LH185	2	*
	Z022E0025/LH185	2	*
	Z022E0008/LH185	2	*
	Z022E0027/LH185	2	*
	Z022E0003/LH185	2	*
	Z022E0005/LH185	2	*
	Z022E0121/LH185	2	*
	Z022E0017/LH185	2	*
	Z022E0110/LH185	2	*
	Z022E0108/LH185	2	*
	Z022E0006/LH185	2	*
	Z022E0114/LH185	2	*
	Z022E0123/LH185	2	*
	Z022E0042/LH185	2	*
	Z022E0046/LH185	2	*
	Z022E0142/LH185	2	*
	W10004_0097/LH195	4	*
	W10004_0227/LH195	5	*
	TX303/LH195	7	*
	MO44_LH145_0138/LH195	8	*
	PHN11_OH43_0190/LH195	8	*
	PHN11_PHW65_0015/LH195	8	*
	MOG_NC230-009-1-1-1-1-B/LH195	8	*
	MOG_PHG83-129-1-1-1-1-B/LH195	8	*
	PHN11_PHW65_0328/LH195	8	*
	PHN11_PHG47_0048/LH195	8	*
	MOG_LH145_0057/PB80	8	*
	PHN11_PHW65_0065/LH195	8	*
	MOG_MO45-055-1-1-1-1-B/LH195	8	*
	PHN11_PHG47_0287/LH195	8	*
	MO44_LH145_0143/LH195	8	*
	PHN11_PHW65_0294/LH195	8	*
	MOG_LH145_0131/LH195	8	*
	PHN11_PHW65_0101/LH195	8	*
	PHW65_MOG_0176/LH195	8	*
	MOG_PHG83-014-1-1-1-1-B/LH195	8	*
	MOG_MO45-085-1-1-1-1-B/LH195	8	*
	MOG_MO45-071-1-1-1-1-B/LH195	8	*
	B73_NC230-127-1-1-1-1/LH195	8	*
	MOG_MO45-074-1-1-1-1-B/LH195	8	*
	PHW65_MOG_0271/PB80	8	*
	MOG_MO45-054-1-1-1-1-B/LH195	8	*
	MOG_MO45-030-1-1-1-1-B/LH195	8	*
	PHW65_MOG_0029/LH195	8	*
	B73_NC230-128-1-1-1-1/LH195	8	*
	PHN11_OH43_0142/LH195	8	*
	MOG_LH123HT-059-1-1-1-1-B/LH195	8	*
	PHN11_PHG47_0251/LH195	8	*
	B73_NC230-129-1-1-1-1/LH195	8	*
	MOG_OH43_0300/LH195	8	*
	PHN11_PHW65_0237/LH195	8	*
	PHN11_PHW65_0359/LH195	8	*
	PHN11_PHW65_0323/LH195	8	*
	PHN11_PHG47_0172/LH195	8	*
	PHN11_LH145_0029/PB80	8	*
	PHN11_PHW65_0275/LH195	8	*
	B73_NC230-126-1-1-1-1/LH195	8	*
	PHN11_OH43_0215/LH195	8	*
	B73_NC230-041-1-1-1-1/LH195	8	*
	PHN11_PHG47_0388/LH195	8	*
	MOG_PHG83-090-1-1-1-1-B/LH195	8	*
	PHN11_PHW65_0312/LH195	8	*
	M0007/LH195	1	*
	M0033/LH195	1	*
	M0099/LH195	1	*
	M0066/LH195	1	*
	M0325/LH195	1	*
	M0317/LH195	1	*
	M0039/LH195	1	*
	M0001/LH195	1	*
	M0058/LH195	1	*
	M0057/LH195	1	*
	M0321/LH195	1	*
	M0015/LH195	1	*
	M0143/LH195	1	*
	M0326/LH195	1	*
	M0164/LH195	1	*
	M0382/LH195	1	*
	M0010/LH195	1	*
	M0154/LH195	1	*
	Z013E0044/LH195	3	*
	Z013E0022/LH195	3	*
	Z013E0074/LH195	3	*
	Z013E0088/LH195	3	*
	Z013E0062/LH195	3	*
	Z013E0012/LH195	3	*
	Z013E0046/LH195	3	*
	Z013E0019/LH195	3	*
	Z013E0026/LH195	3	*
	Z013E0037/LH195	3	*
	Z013E0027/LH195	3	*
	Z013E0021/LH195	3	*
	Z013E0047/LH195	3	*
	LH82/LH198	9	*
	LH132/LH51	9	*
	PHG39/PHN82	9	*
	B73/MO17	9	*
	LH82/CGR01	9	*
	PHW52/PHM49	9	*
	B73/PHN82	9	*
	LH74/PHN82	9	*
	B37/OH43	9	*
	B73/PHG35	9	*
	PHG39/PHM49	9	*
	PHW52/PHG35	9	*
	PHG39/PHG35	9	*
	LH82/CG60	9	*
	PHW52/TX205	9	*
	LH74/PHG35	9	*
	PHG39/TX205	9	*
	B73/TX205	9	*
	B37/MO17	9	*
	LH74/TX205	9	*
	LH74/PHM49	9	*
	PHW52/PHN82	9	*
	LH198/CGR01	9	*
	LH162/CG60	9	*
	B73/PHM49	9	*
	Z022E0121/LH195	2	*
	Z022E0110/LH195	2	*
	Z022E0108/LH195	2	*
	Z022E0095/LH195	2	*
	Z022E0073/LH195	2	*
	Z022E0048/LH195	2	*
	Z022E0077/LH195	2	*
	Z022E0017/LH195	2	*
	Z022E0155/LH195	2	*
	Z022E0097/LH195	2	*
	Z013E0093/LH185	3	*
	Z013E0059/LH185	3	*
	Z013E0067/LH185	3	*
	Z013E0090/LH185	3	*
	Z013E0046/LH185	3	*
	Z013E0022/LH185	3	*
	Z013E0079/LH185	3	*
	Z013E0032/LH185	3	*
	Z013E0056/LH185	3	*
	Z013E0073/LH185	3	*
	Z013E0080/LH185	3	*
	Z013E0052/LH185	3	*
	Z013E0036/LH185	3	*
	Z013E0072/LH185	3	*
	Z013E0020/LH185	3	*
	Z013E0002/LH185	3	*
	Z013E0082/LH185	3	*
	Z013E0045/LH185	3	*
	Z013E0039/LH185	3	*
	Z013E0037/LH185	3	*
	Z013E0034/LH185	3	*
	Z013E0078/LH185	3	*
	Z013E0063/LH185	3	*
	Z013E0087/LH185	3	*
	Z013E0055/LH185	3	*
	Z013E0007/LH185	3	*
	Z013E0026/LH185	3	*
	Z013E0028/LH185	3	*
	Z013E0014/LH185	3	*
	Z013E0006/LH185	3	*
	CG120/LH185	5	*
	CGR01/LH185	4	*
	CGR03/LH185	4	*
	W10005_0220/LH185	4	*
	CG65/LH185	5	*
	PB80/LH185	5	*
	W10005_0147/LH185	4	*
	W10005_0029/LH185	4	*
	W10005_0107/LH185	4	*
	TX204/LH185	7	*
	W10005_0037/LH185	4	*
	W10004_0032/LH185	5	*
	LH195/LH185	5	*
	TX772/LH185	7	*
	TX714/LH185	7	*
	W10004_0076/LH185	5	*
	Z022E0147/LH195	2	*
	Z022E0060/LH195	2	*
	W10005_0346/LH195	4	*
	LH216/LH195	6	*
	M0015/PB80	1	*
	M0368/PB80	1	*
	M0008/PB80	1	*
	M0328/PB80	1	*
	M0266/PB80	1	*
	M0382/PB80	1	*
	M0075/PB80	1	*
	M0369/PB80	1	*
	M0326/PB80	1	*
	M0310/PB80	1	*
	M0056/PB80	1	*
	M0028/PB80	1	*
	M0010/PB80	1	*
	M0275/PB80	1	*
	M0016/PB80	1	*
	M0325/PB80	1	*
	M0031/PB80	1	*
	M0007/PB80	1	*
	M0143/PB80	1	*
	M0039/PB80	1	*
	M0029/PB80	1	*
	M0164/PB80	1	*
	M0052/PB80	1	*
	M0323/PB80	1	*
	M0264/PB80	1	*
	M0262/PB80	1	*
	M0048/PB80	1	*
	M0276/PB80	1	*
	M0315/PB80	1	*
	M0030/PB80	1	*
	Z013E0082/LH195	3	*
	Z013E0032/LH195	3	*
	M0276/LH195	1	*
	M0031/LH195	1	*
	M0383/LH195	1	*
	M0127/LH195	1	*
	PHN11_OH43_0215/PB80	8	*
	MOG_MO45-055-1-1-1-1-B/PB80	8	*
	MOG_NC230-009-1-1-1-1-B/PB80	8	*
	MOG_NC230-007-1-1-1-1-B/PB80	8	*
	MOG_MO45-030-1-1-1-1-B/PB80	8	*
	MOG_MO45-128-1-1-1-1-B/PB80	8	*
	MOG_LH123HT-199-1-1-1-1-B/PB80	8	*
	MOG_NC230-028-1-1-1-1-B/PB80	8	*
	MOG_PHG83-069-1-1-1-1-B/PB80	8	*
	B73_NC230-128-1-1-1-1/PB80	8	*
	MOG_PHG83-224-1-1-1-1-B/PB80	8	*
	MOG_NC230-008-1-1-1-1-B/PB80	8	*
	MOG_MO45-078-1-1-1-1-B/PB80	8	*
	MOG_PHG83-197-1-1-1-1-B/PB80	8	*
	PHN11_PHW65_0237/PB80	8	*
	MOG_NC230-011-1-1-1-1-B/PB80	8	*
	PHN11_PHW65_0328/PB80	8	*
	B73_NC230-041-1-1-1-1/PB80	8	*
	MOG_LH145_0163/PB80	8	*
	MOG_NC230-010-1-1-1-1-B/PB80	8	*
	MOG_OH43_0179/PB80	8	*
	MOG_MO45-071-1-1-1-1-B/PB80	8	*
	PHW65_MOG_0029/PB80	8	*
	MOG_PHG83-090-1-1-1-1-B/PB80	8	*
	MOG_NC230-043-1-1-1-1-B/PB80	8	*
	PHN11_OH43_0075/PB80	8	*
	PHN11_PHG47_0390/PB80	8	*
	B73_NC230-127-1-1-1-1/PB80	8	*
	PHN11_OH43_0045/PB80	8	*
	MOG_MO45-045-1-1-1-1-B/PB80	8	*
	PHN11_OH43_0142/PB80	8	*
	MO44_LH145_0107/PB80	8	*
	PHW65_MOG_0311/PB80	8	*
	MO44_LH145_0081/PB80	8	*
	PHN11_PHW65_0275/PB80	8	*
	MOG_MO45-074-1-1-1-1-B/PB80	8	*
	MOG_LH145_0175/PB80	8	*
	MOG_OH43_0402/PB80	8	*
	MOG_LH145_0173/PB80	8	*
	PHW65_MOG_0176/PB80	8	*
	PHN11_PHW65_0359/PB80	8	*
	MOG_MO45-054-1-1-1-1-B/PB80	8	*
	MOG_LH145_0131/PB80	8	*
	MOG_MO45-139-1-1-1-1-B/PB80	8	*
	MOG_OH43_0300/PB80	8	*
	MOG_LH123HT-059-1-1-1-1-B/PB80	8	*
	MOG_MO45-085-1-1-1-1-B/PB80	8	*
	MOG_LH123HT-019-1-1-1-1-B/PB80	8	*
	MOG_PHG83-129-1-1-1-1-B/PB80	8	*
	Z013E0046/PB80	3	*
	Z013E0026/PB80	3	*
	Z013E0066/PB80	3	*
	Z013E0044/PB80	3	*
	Z013E0078/PB80	3	*
	Z013E0087/PB80	3	*
	Z013E0032/PB80	3	*
	Z013E0021/PB80	3	*
	Z013E0074/PB80	3	*
	Z013E0027/PB80	3	*
	Z013E0111/PB80	3	*
	Z013E0058/PB80	3	*
	Z013E0006/PB80	3	*
	Z013E0022/PB80	3	*
	Z013E0009/PB80	3	*
	Z013E0037/PB80	3	*
	Z013E0062/PB80	3	*
	Z013E0007/PB80	3	*
	Z013E0012/PB80	3	*
	Z013E0042/PB80	3	*
	Z013E0069/PB80	3	*
	Z013E0003/PB80	3	*
	W10005_0111/PB80	4	*
	PHV63/PB80	4	*
	TX303/PB80	7	*
	LH59/PB80	6	*
	LH57/PB80	6	*
	LH212HT/PB80	6	*
	W10004_0097/PB80	4	*
	LH38/PB80	6	*
	LH51/PB80	6	*
	LH162/PB80	6	*
	Z022E0009/PB80	2	*
	Z022E0050/PB80	2	*
	Z022E0110/PB80	2	*
	Z022E0155/PB80	2	*
	Z022E0083/PB80	2	*
	Z022E0072/PB80	2	*
	Z022E0059/PB80	2	*
	Z022E0108/PB80	2	*
	Z022E0016/PB80	2	*
	Z022E0121/PB80	2	*
	Z022E0006/PB80	2	*
	Z022E0051/PB80	2	*
	Z022E0147/PB80	2	*
	Z022E0029/PB80	2	*
	Z022E0060/PB80	2	*
	Z022E0023/PB80	2	*
	Z022E0036/PB80	2	*
	Z022E0094/PB80	2	*
	Z022E0123/PB80	2	*
	MOG_PHG83-119-1-1-1-1-B/LH195	8	*
	B73_NC230-032-1-1-1-1/LH195	8	*
	PHN11_LH145_0028/LH195	8	*
	MO44_LH145_0127/LH195	8	*
	MOG_LH145_0162/LH195	8	*
	MOG_PHG83-069-1-1-1-1-B/LH195	8	*
	PHW65_MOG_0012/LH195	8	*
	MOG_LH123HT-200-1-1-1-1-B/LH195	8	*
	MOG_LH145_0163/LH195	8	*
	MOG_LH123HT-031-1-1-1-1-B/LH195	8	*
	WF9/H95	9	*
	B37/H95	9	*
	B37/C103	9	*
	CGR01/LH198	4	*
	CGR03/LH198	4	*
	W10005_0107/LH198	4	*
	W10005_0147/LH198	4	*
	W10005_0220/LH198	4	*
	CG104/LH198	4	*
	CG108/LH198	4	*
	W10005_0037/LH198	4	*
	W10005_0029/LH198	4	*
	M0325/LH198	1	*
	M0297/LH198	1	*
	M0012/LH198	1	*
	M0262/LH198	1	*
	M0008/LH198	1	*
	M0266/LH198	1	*
	M0154/LH198	1	*
	M0087/LH198	1	*
	M0014/LH198	1	*
	M0083/LH198	1	*
	M0311/LH198	1	*
	M0024/LH198	1	*
	Z022E0095/LH198	2	*
	Z022E0005/LH198	2	*
	Z022E0079/LH198	2	*
	Z022E0110/LH198	2	*
	Z022E0142/LH198	2	*
	Z022E0160/LH198	2	*
	Z022E0134/LH198	2	*
	Z022E0044/LH198	2	*
	Z022E0025/LH198	2	*
	Z022E0027/LH198	2	*
	Z022E0020/LH198	2	*
	Z022E0008/LH198	2	*
	Z022E0048/LH198	2	*
	Z022E0073/LH198	2	*
	Z022E0046/LH198	2	*
	Z022E0105/LH198	2	*
	Z022E0097/LH198	2	*
	Z022E0050/LH198	2	*
	Z022E0053/LH198	2	*
	Z022E0072/LH198	2	*
	Z022E0003/LH198	2	*
	Z022E0123/LH198	2	*
	Z022E0059/LH198	2	*
	Z022E0042/LH198	2	*
	Z022E0166/LH198	2	*
	Z022E0077/LH198	2	*
	Z022E0108/LH198	2	*
	Z022E0114/LH198	2	*
	Z022E0017/LH198	2	*
	Z022E0023/LH198	2	*
	MO44_LH145_0127/LH185	8	*
	PHN11_OH43_0075/LH185	8	*
	MOG_MO45-085-1-1-1-1-B/LH185	8	*
	PHN11_LH145_0028/LH185	8	*
	MOG_PHG83-211-1-1-1-1-B/LH185	8	*
	MOG_MO45-078-1-1-1-1-B/LH185	8	*
	MO44_PHG47_0072/LH185	8	*
	MOG_OH43_0439/LH185	8	*
	PHN11_PHW65_0015/LH185	8	*
	PHN11_OH43_0142/LH185	8	*
	PHW65_MOG_0176/LH185	8	*
	MOG_LH123HT-031-1-1-1-1-B/LH185	8	*
	PHN11_OH43_0036/LH185	8	*
	MOG_PHG83-014-1-1-1-1-B/LH185	8	*
	PHN11_OH43_0001/LH185	8	*
	MOG_MO45-074-1-1-1-1-B/LH185	8	*
	MOG_LH123HT-199-1-1-1-1-B/LH185	8	*
	PHN11_PHG47_0388/LH185	8	*
	PHN11_LH145_0005/LH185	8	*
	PHN11_LH145_0062/LH185	8	*
	PHN11_LH145_0085/LH185	8	*
	MOG_NC230-183-1-1-1-1-B/LH185	8	*
	PHW65_MOG_0293/LH185	8	*
	MOG_LH123HT-074-1-1-1-1-B/LH185	8	*
	MOG_LH123HT-200-1-1-1-1-B/LH185	8	*
	MO44_PHW65_0025/LH185	8	*
	PHW65_MOG_0137/LH185	8	*
	PHN11_PHW65_0275/LH185	8	*
	MOG_LH145_0057/LH185	8	*
	PHN11_OH43_0088/LH185	8	*
	MOG_LH123HT-045-1-1-1-1-B/LH185	8	*
	MO44_LH145_0138/LH185	8	*
	B73_NC230-040-1-1-1-1/LH185	8	*
	PHW65_MOG_0271/LH185	8	*
	MOG_NC230-010-1-1-1-1-B/LH185	8	*
	MOG_LH145_0006/LH185	8	*
	PHN11_PHW65_0328/LH185	8	*
	MO44_PHW65_0193/LH185	8	*
	PHN11_PHW65_0359/LH185	8	*
	MOG_OH43_0170/LH185	8	*
	MOG_LH145_0162/LH185	8	*
	PHW65_MOG_0012/LH185	8	*
	MOG_PHG83-224-1-1-1-1-B/LH185	8	*
	PHN11_LH145_0003/LH185	8	*
	MOG_PHG83-090-1-1-1-1-B/LH185	8	*
	MO44_PHW65_0035/LH185	8	*
	PHN11_PHG47_0251/LH185	8	*
	PHN11_LH145_0002/LH185	8	*
	B73_NC230-041-1-1-1-1/LH185	8	*
	MOG_LH145_0175/LH185	8	*
	MOG_LH123HT-014-1-1-1-1-B/LH185	8	*
	MO44_PHW65_0126/LH185	8	*
	MOG_OH43_0416/LH185	8	*
	B73_NC230-059-1-1-1-1/LH185	8	*
	MOG_LH145_0173/LH185	8	*
	MOG_MO45-030-1-1-1-1-B/LH185	8	*
	MOG_MO45-128-1-1-1-1-B/LH185	8	*
	B73_NC230-129-1-1-1-1/LH185	8	*
	MOG_OH43_0071/LH185	8	*
	MOG_OH43_0367/LH185	8	*
	Z013E0059/LH198	3	*
	Z013E0073/LH198	3	*
	Z013E0007/LH198	3	*
	Z013E0090/LH198	3	*
	Z013E0063/LH198	3	*
	Z013E0039/LH198	3	*
	Z013E0072/LH198	3	*
	Z013E0055/LH198	3	*
	Z013E0028/LH198	3	*
	Z013E0006/LH198	3	*
	Z013E0079/LH198	3	*
	Z013E0045/LH198	3	*
	Z013E0082/LH198	3	*
	Z013E0022/LH198	3	*
	Z013E0034/LH198	3	*
	Z013E0061/LH198	3	*
	Z013E0080/LH198	3	*
	Z013E0087/LH198	3	*
	Z013E0088/LH198	3	*
	Z013E0046/LH198	3	*
	Z013E0019/LH198	3	*
	Z013E0093/LH198	3	*
	Z013E0078/LH198	3	*
	Z013E0067/LH198	3	*
	Z013E0035/LH198	3	*
	Z013E0026/LH198	3	*
	CG119/CG108	9	*
	CGR03/LH82	9	*
	CG108/LH82	9	*
	B14A/MO17	9	*
	CG118/CGR01	9	*
	F42/OH43	9	*
	WF9/OH43	9	*
	CG44/LH162	9	*
	CG102/LH82	9	*
	WF9/C103	9	*
	CG119/CG44	9	*
	CG44/CGR01	9	*
	CG108/CGR01	9	*
	B14A/H95	9	*
	B14A/OH43	9	*
	CG60/CG110	9	*
	CG44/CG110	9	*
	WF9/MO17	9	*
	CG60/CG111	9	*
	F42/MO17	9	*
	CG118/CG44	9	*
	CG108/CGR03	9	*
	CG108/CG110	9	*
	CG44/CGR03	9	*
	CG65/LH82	9	*
	F42/H95	9	*
	CG108/CG102	4	*
	CG65/CG108	9	*
	CG110/LH82	9	*
	CG108/CG111	9	*
	CG102/CG60	9	*
	CG118/CGR03	9	*
	CG108/LH162	9	*
	CG119/LH82	9	*
	TX772/LH198	7	*
	TX205/LH198	7	*
	LH162/LH198	6	*
	TX714/LH198	7	*
	TX303/LH198	7	*
	MOG_OH43_0439/LH198	8	*
	PHN11_PHW65_0312/LH198	8	*
	PHN11_LH145_0028/LH198	8	*
	B73_NC230-041-1-1-1-1/LH198	8	*
	MOG_MO45-085-1-1-1-1-B/LH198	8	*
	PHN11_LH145_0003/LH198	8	*
	PHW65_MOG_0293/LH198	8	*
	MOG_LH145_0173/LH198	8	*
	PHN11_OH43_0075/LH198	8	*
	PHN11_PHW65_0275/LH198	8	*
	PHN11_OH43_0184/LH198	8	*
	B73_NC230-040-1-1-1-1/LH198	8	*
	MO44_PHW65_0075/LH198	8	*
	MOG_OH43_0367/LH198	8	*
	MO44_LH145_0138/LH198	8	*
	PHN11_OH43_0088/LH198	8	*
	MOG_LH145_0038/LH198	8	*
	MOG_NC230-011-1-1-1-1-B/LH198	8	*
	PHN11_PHG47_0048/LH198	8	*
	MOG_MO45-030-1-1-1-1-B/LH198	8	*
	PHN11_LH145_0085/LH198	8	*
	PHN11_LH145_0062/LH198	8	*
	PHN11_PHW65_0294/LH198	8	*
	MOG_LH123HT-031-1-1-1-1-B/LH198	8	*
	MO44_PHG47_0125/LH198	8	*
	B73_NC230-059-1-1-1-1/LH198	8	*
	MO44_PHW65_0193/LH198	8	*
	MOG_LH123HT-045-1-1-1-1-B/LH198	8	*
	MO44_LH145_0127/LH198	8	*
	MOG_PHG83-090-1-1-1-1-B/LH198	8	*
	MOG_LH145_0057/LH198	8	*
	MO44_PHW65_0025/LH198	8	*
	MO44_LH145_0143/LH198	8	*
	PHN11_PHW65_0328/LH198	8	*
	MOG_MO45-071-1-1-1-1-B/LH198	8	*
	B73_NC230-129-1-1-1-1/LH198	8	*
	PHW65_MOG_0137/LH198	8	*
	PHW65_MOG_0176/LH198	8	*
	MO44_PHW65_0035/LH198	8	*
	MOG_LH145_0175/LH198	8	*
	PHN11_PHW65_0359/LH198	8	*
	MOG_LH145_0162/LH198	8	*
	PHN11_PHG47_0251/LH198	8	*
	MO44_PHW65_0126/LH198	8	*
	PHN11_LH145_0005/LH198	8	*
	MOG_NC230-183-1-1-1-1-B/LH198	8	*
	MOG_PHG83-224-1-1-1-1-B/LH198	8	*
	MOG_MO45-128-1-1-1-1-B/LH198	8	*
	PHN11_PHG47_0172/LH198	8	*
	PHN11_PHG47_0390/LH198	8	*
	MOG_OH43_0170/LH198	8	*
	MOG_MO45-074-1-1-1-1-B/LH198	8	*
	MOG_LH123HT-014-1-1-1-1-B/LH198	8	*
	PHN11_PHW65_0015/LH198	8	*
	PHN11_PHG47_0388/LH198	8	*
	PHW65_MOG_0511/LH198	8	*
	PHN11_OH43_0001/LH198	8	*
	MO44_PHG47_0072/LH198	8	*
	PHN11_OH43_0142/LH198	8	*
	PHN11_OH43_0036/LH198	8	*
	M0045/LH198	1	*
	M0001/LH198	1	*
	M0354/LH198	1	*
	M0028/LH198	1	*
	M0369/LH198	1	*
	M0039/LH198	1	*
	M0022/LH198	1	*
	M0317/LH198	1	*
	M0143/LH198	1	*
	M0101/LH198	1	*
	M0058/LH198	1	*
	M0061/LH198	1	*
	M0269/LH198	1	*
	M0062/LH198	1	*
	M0015/LH198	1	*
	M0051/LH198	1	*
	M0114/LH198	1	*
	M0287/LH198	1	*
	M0326/LH198	1	*
	M0106/LH198	1	*
	M0296/LH198	1	*
	M0027/LH198	1	*
	M0276/LH198	1	*
	M0172/LH198	1	*
	M0309/LH198	1	*
	M0272/LH198	1	*
	M0346/LH198	1	*
	M0323/LH198	1	*
	M0003/LH198	1	*
	M0077/LH198	1	*
	M0151/LH198	1	*
	M0085/LH198	1	*
	M0030/LH198	1	*
	M0033/LH198	1	*
	M0365/LH198	1	*
	M0041/LH198	1	*
	M0118/LH198	1	*
	M0186/LH198	1	*
	Z013E0073/PB80	3	*
	Z013E0019/PB80	3	*
	Z013E0016/PB80	3	*
	Z022E0017/PB80	2	*
	PHZ51/PB80	6	*
	W10004_0032/PB80	4	*
	LH61/PB80	6	*
	Z022E0005/PB80	2	*
	Z022E0178/PB80	2	*
	Z022E0025/PB80	2	*
	PHN11_OH43_0001/PB80	8	*
	MOG_LH123HT-093-1-1-1-1-B/PB80	8	*
	PHW65_MOG_0012/PB80	8	*
	MOG_LH145_0006/PB80	8	*
	MOG_LH123HT-200-1-1-1-1-B/PB80	8	*
	MOG_NC230-183-1-1-1-1-B/PB80	8	*
	PHN11_PHW65_0065/PB80	8	*
	MOG_OH43_0439/PB80	8	*
	M0033/PB80	1	*
	M0357/PB80	1	*
	M0099/PB80	1	*
	M0014/PB80	1	*
	M0001/PB80	1	*
	M0162/PB80	1	*
	CG123/CG102	4	*
	CG105/CG102	4	*
	W10005_0029/CG102	4	*
	W10005_0147/CG102	4	*
	CG122/CG102	4	*
	CG44/CG102	4	*
	W10005_0107/CG102	4	*
	CGR03/CG102	4	*
	CG60/CG102	4	*
	Z022E0006/CG102	2	*
	M0027/CG102	1	*
	Z022E0025/CG102	2	*
	M0075/CG102	1	*
	Z022E0121/CG102	2	*
	Z022E0110/CG102	2	*
	M0051/CG102	1	*
	Z022E0027/CG102	2	*
	M0087/CG102	1	*
	Z022E0059/CG102	2	*
	Z022E0050/CG102	2	*
	Z022E0142/CG102	2	*
	Z022E0005/CG102	2	*
	Z022E0073/CG102	2	*
	Z022E0044/CG102	2	*
	M0352/CG102	1	*
	Z022E0017/CG102	2	*
	Z022E0053/CG102	2	*
	Z022E0077/CG102	2	*
	Z022E0072/CG102	2	*
	Z022E0134/CG102	2	*
	Z022E0009/CG102	2	*
	MO44_LH145_0138/CG102	8	*
	MOG_PHG83-211-1-1-1-1-B/CG102	8	*
	PHN11_PHG47_0287/CG102	8	*
	MOG_OH43_0439/CG102	8	*
	PHN11_PHG47_0172/CG102	8	*
	MOG_OH43_0071/CG102	8	*
	PHN11_OH43_0001/CG102	8	*
	MO44_LH145_0127/CG102	8	*
	PHN11_LH145_0062/CG102	8	*
	PHN11_LH145_0002/CG102	8	*
	PHN11_LH145_0028/CG102	8	*
	MOG_MO45-085-1-1-1-1-B/CG102	8	*
	PHN11_OH43_0036/CG102	8	*
	PHN11_LH145_0085/CG102	8	*
	PHN11_PHG47_0023/CG102	8	*
	MOG_LH145_0175/CG102	8	*
	PHN11_OH43_0075/CG102	8	*
	PHN11_OH43_0142/CG102	8	*
	PHN11_PHW65_0312/CG102	8	*
	PHN11_PHG47_0388/CG102	8	*
	PHN11_LH145_0036/CG102	8	*
	MO44_PHW65_0035/CG102	8	*
	PHN11_LH145_0058/CG102	8	*
	PHN11_PHW65_0328/CG102	8	*
	MO44_PHW65_0193/CG102	8	*
	PHN11_OH43_0184/CG102	8	*
	MO44_PHG47_0125/CG102	8	*
	MOG_LH145_0006/CG102	8	*
	PHN11_PHG47_0251/CG102	8	*
	MOG_LH145_0173/CG102	8	*
	PHN11_PHG47_0048/CG102	8	*
	PHN11_PHW65_0294/CG102	8	*
	MO44_PHG47_0072/CG102	8	*
	PHW65_MOG_0293/CG102	8	*
	PHN11_PHW65_0015/CG102	8	*
	PHN11_OH43_0088/CG102	8	*
	PHW65_MOG_0511/CG102	8	*
	PHN11_PHG47_0385/CG102	8	*
	MOG_OH43_0170/CG102	8	*
	PHN11_LH145_0003/CG102	8	*
	PHN11_LH145_0005/CG102	8	*
	M0101/CG102	1	*
	M0172/CG102	1	*
	M0041/CG102	1	*
	M0341/CG102	1	*
	M0309/CG102	1	*
	M0033/CG102	1	*
	M0326/CG102	1	*
	M0346/CG102	1	*
	M0022/CG102	1	*
	M0058/CG102	1	*
	M0030/CG102	1	*
	M0264/CG102	1	*
	M0014/CG102	1	*
	M0262/CG102	1	*
	M0154/CG102	1	*
	M0024/CG102	1	*
	M0076/CG102	1	*
	M0038/CG102	1	*
	M0012/CG102	1	*
	M0062/CG102	1	*
	M0378/CG102	1	*
	M0276/CG102	1	*
	M0035/CG102	1	*
	M0269/CG102	1	*
	M0008/CG102	1	*
	M0287/CG102	1	*
	M0355/CG102	1	*
	M0114/CG102	1	*
	M0186/CG102	1	*
	M0354/CG102	1	*
	M0067/CG102	1	*
	M0360/CG102	1	*
	M0266/CG102	1	*
	M0323/CG102	1	*
	M0092/CG102	1	*
	M0297/CG102	1	*
	M0015/CG102	1	*
	M0325/CG102	1	*
	M0028/CG102	1	*
	M0052/CG102	1	*
	M0083/CG102	1	*
	M0311/CG102	1	*
	CG121/CG102	7	*
	CG120/CG102	7	*
	CG65/CG102	7	*
	PB80/CG102	7	*
	W10004_0032/CG102	7	*
	W10004_0097/CG102	7	*
	CG119/CG102	6	*
	CGX333/CG102	7	*
	F42/C103	9	*
	W10004_0127/LH195	4	*
	M0317/CG102	1	*
	M0039/CG102	1	*
	CG60/LH198	4	*
	MOG_PHG83-014-1-1-1-1-B/CG102	8	*
	PHW65_MOG_0137/CG102	8	*
	MOG_LH145_0162/CG102	8	*
	PHW65_MOG_0271/CG102	8	*
	MO44_PHW65_0075/CG102	8	*
	PHN11_PHW65_0275/CG102	8	*
	MO44_PHW65_0025/CG102	8	*
	MOG_NC230-011-1-1-1-1-B/CG102	8	*
	PHN11_PHG47_0390/CG102	8	*
	MOG_NC230-183-1-1-1-1-B/CG102	8	*
	MO44_PHW65_0126/CG102	8	*
	PHN11_PHW65_0359/CG102	8	*
	MOG_LH145_0038/CG102	8	*
	MO44_LH145_0047/CG102	8	*
	PHW65_MOG_0176/CG102	8	*
	TX205/LH185	7	*
	CG123/LH185	4	*
	Z022E0082/CG102	2	*
	Z022E0160/CG102	2	*
	Z022E0036/CG102	2	*
	Z022E0042/CG102	2	*
	Z022E0020/CG102	2	*
	Z022E0008/CG102	2	*
	Z022E0105/CG102	2	*
	Z022E0048/CG102	2	*
	Z022E0023/CG102	2	*
