# Supplementary material for: Utility of Climatic Information via Combining Ability Models to Improve Genomic Prediction for Yield Within the Genomes to Fields Maize Project
Source: Front Genet. 2021 Mar 8;11:592769. doi: 10.3389/fgene.2020.592769 (PMC7982677; doi:10.3389/fgene.2020.592769)
Supplement: Supplementary file 7 [file Table_7.xlsx]

## Sheet: Supplemental Table S7
	Supplemental Table S7. List of the 928 unique hybrids tested in 2015 across 16 environments (not all hybrids were tested in all environments).
	Pedigree	Range	Pass	Inc
	2369/PHZ51	22	53	*
	PHW52/PHG35	22	55	*
	PB80/PHZ51	22	57	*
	B73/TX205	22	59	*
	GEMS-0162/PHZ51	22	61	*
	B37/H95	22	63	*
	B14A/C103	23	53	*
	B73/PHG35	23	55	*
	B73/PHM49	23	57	*
	B73/PHZ51	23	59	*
	B73/PHN82	23	61	*
	PHG39/PHM49	23	63	*
	PHG39/PHN82	24	53	*
	LH74/PHN82	24	55	*
	TX714/PHZ51	24	57	*
	PHW52/PHN82	24	59	*
	PHW52/PHM49	24	61	*
	PHG39/PHG35	24	63	*
	GEMS-0150/PHZ51	25	53	*
	LH132/LH51	25	55	*
	PHG39/TX205	25	57	*
	LH74/TX205	25	59	*
	B73/MO17	25	61	*
	CG60/LH162	25	63	*
	WF9/MO17	26	53	*
	PHB47/LH82	2	1	*
	TX303/LH195	2	2	*
	SD101/PHB47	2	3	*
	F42/OH43	2	4	*
	M0052/PHZ51	2	6	*
	LH61/PHB47	2	7	*
	M0003/LH185	2	8	*
	PHW65_MOG_0271/LH198	2	9	*
	PHZ51/LH82	2	11	*
	LH198/PHZ51	2	13	*
	PHN11_PHW65_0328/PHB47	2	14	*
	MOG_MO45-030-1-1-1-1-B/LH185	2	16	*
	MO44_LH145_0127/PHB47	2	17	*
	Z022E0005/LH185	2	18	*
	M0058/LH185	3	20	*
	W10004_0082/LH82	3	19	*
	PHW52/TX205	3	18	*
	PHN11_PHG47_0048/LH198	3	17	*
	PHN11_PHG47_0251/PHB47	3	16	*
	GEMS-0182/LH82	3	15	*
	W10004_0232/PHZ51	3	14	*
	PHW65/LH82	3	13	*
	TX204/PHB47	3	11	*
	MOG_MO45-085-1-1-1-1-B/LH198	3	9	*
	Z022E0003/LH185	3	8	*
	Z022E0025/LH82	3	7	*
	MO17/PHB47	3	6	*
	M0015/PHZ51	3	5	*
	Z022E0114/PHZ51	3	3	*
	MOG_OH43_0170/LH185	3	2	*
	Z022E0050/PHZ51	3	1	*
	Z022E0048/PHZ51	4	1	*
	PHW65_MOG_0271/LH185	4	2	*
	PHN11_PHW65_0323/LH195	4	3	*
	W10004_0076/LH185	4	4	*
	W10004_0032/PHZ51	4	6	*
	GEMS-0149/LH82	4	7	*
	LH145/PHZ51	4	8	*
	MOG_LH123HT-200-1-1-1-1-B/PHB47	4	10	*
	W10004_0227/PHZ51	4	11	*
	PHW65_MOG_0012/LH195	4	12	*
	Z013E0012/LH185	4	13	*
	CML247/LH195	4	15	*
	PHP02/PHB47	4	16	*
	MOG_OH43_0071/LH185	4	17	*
	MO44_LH145_0138/LH195	4	18	*
	LH61/LH195	5	20	*
	PHM49/LH82	5	19	*
	B111/PHZ51	5	18	*
	LH212HT/LH195	5	17	*
	MOG_MO45-128-1-1-1-1-B/LH185	5	16	*
	B106/PHZ51	5	15	*
	M0341/LH185	5	14	*
	CG108/CG102	5	13	*
	WF9/H95	5	11	*
	Z013E0082/LH185	5	10	*
	W10008_0069/PHB47	5	9	*
	PHW65_MOG_0137/PHB47	5	8	*
	Z013E0067/LH185	5	7	*
	M0024/PHZ51	5	6	*
	PHV63/LH195	5	4	*
	M0041/LH82	5	3	*
	Z013E0080/PHZ51	5	2	*
	M0101/PHZ51	6	1	*
	MOG_MO45-078-1-1-1-1-B/LH185	6	3	*
	A634/PHZ51	6	6	*
	CG102/LH82	6	7	*
	W10004_0032/LH82	6	8	*
	B37/C103	6	9	*
	PHZ51/LH195	6	10	*
	TX772/LH195	6	12	*
	W10002_0001/PHB47	6	13	*
	CH753-4/PHZ51	6	14	*
	PHN11_OH43_0184/PHB47	6	15	*
	B106/LH82	6	16	*
	W10008_0092/PHB47	6	17	*
	MO44_PHG47_0072/LH198	6	18	*
	M0008/LH82	6	19	*
	GEMS-0146/PHZ51	6	20	*
	W10005_0111/PHB47	7	20	*
	B79/LH82	7	18	*
	CH753-4/LH82	7	16	*
	Z022E0097/LH185	7	15	*
	PHN11_OH43_0142/LH195	7	14	*
	B118/PHB47	7	13	*
	Z022E0072/LH82	7	12	*
	SD101/PHZ51	7	11	*
	W10004_0097/PHZ51	7	8	*
	M0186/LH185	7	7	*
	PHN11_LH145_0028/LH195	7	6	*
	MO44_PHW65_0035/LH185	7	5	*
	PHN11_PHW65_0323/PHB47	7	4	*
	MOG_PHG83-090-1-1-1-1-B/LH185	8	1	*
	NC358/LH195	8	2	*
	SD101/LH82	8	4	*
	PHW65_MOG_0311/PHB47	8	5	*
	LH149/LH82	8	6	*
	REDEAR2-2-2-1-1-2-B-B-1-B10/LH195	8	7	*
	GEMS-0142/PHZ51	8	8	*
	PHM81/PHB47	8	9	*
	PHV63/PB80	8	11	*
	PHN11_PHW65_0237/LH195	8	12	*
	PHW65_MOG_0137/LH198	8	13	*
	PHM49/PHZ51	8	15	*
	Z013E0044/PB80	8	18	*
	PHG80/PHZ51	8	20	*
	PHG72/PHZ51	9	20	*
	W10006_0003/PHB47	9	19	*
	M0296/LH185	9	18	*
	PHW65_MOG_0012/LH198	9	16	*
	LH74/PHG35	9	15	*
	W10006_0009/PHB47	9	14	*
	B97/PHB47	9	13	*
	LH149/PHZ51	9	12	*
	B14A/OH43	9	11	*
	BSSSC0_044/LH82	9	10	*
	W10005_0029/PHB47	9	9	*
	CML103/LH195	9	6	*
	PHW65_MOG_0176/LH198	9	4	*
	LH198/CGR01	9	3	*
	N542/LH82	9	2	*
	M0311/LH185	9	1	*
	PHAW6/PHB47	10	1	*
	Z013E0007/LH185	10	2	*
	Z022E0053/CG102	10	3	*
	CML228/PHZ51	10	4	*
	LH195/PHZ51	10	5	*
	MO44_PHG47_0072/PHB47	10	6	*
	CML228/PHB47	10	7	*
	W10004_0097/LH82	10	8	*
	PHB47/PHZ51	10	9	*
	W10004_0232/LH185	10	11	*
	CG121/LH82	10	13	*
	Z022E0023/PHZ51	10	14	*
	W10004_0216/PHZ51	10	15	*
	PHN11_OH43_0142/LH198	10	16	*
	W10005_0147/PHB47	10	17	*
	PHW65_MOG_0311/LH195	10	18	*
	W10001_0012/PHB47	10	19	*
	Z013E0082/LH82	11	20	*
	W10004_0204/PHZ51	11	19	*
	F42/MO17	11	18	*
	LH195/LH185	11	16	*
	TX29A/PHZ51	11	15	*
	Z022E0149/PHZ51	11	14	*
	MOG_MO45-074-1-1-1-1-B/PHB47	11	13	*
	W10001_0022/PHB47	11	12	*
	PB80/LH198	11	11	*
	LH162/PHB47	11	10	*
	PHHV4/PHZ51	11	9	*
	PHW65/PHB47	11	8	*
	LH74/PHM49	11	5	*
	PHN11_PHW65_0328/LH198	11	4	*
	Z022E0036/PHZ51	11	2	*
	R226/LH82	11	1	*
	PHN11_PHW65_0015/LH195	12	3	*
	GEMS-0148/PHZ51	12	7	*
	GEMS-0147/PHZ51	12	8	*
	B104/PHZ51	12	11	*
	Z013E0078/LH185	12	12	*
	Z013E0020/LH82	12	13	*
	PHB47/LH195	12	14	*
	GEMS-0146/LH82	12	15	*
	Z022E0160/LH82	12	17	*
	B104/LH82	12	19	*
	PHN11_OH43_0088/PHB47	12	20	*
	W10008_0018/PHB47	13	19	*
	M0151/LH185	13	18	*
	W10005_0220/PHB47	13	17	*
	PHW65_MOG_0029/PHB47	13	16	*
	MO44_LH145_0138/LH198	13	13	*
	CML247/LH82	13	12	*
	OH43/LH195	13	11	*
	PHN11_PHW65_0015/PHB47	13	10	*
	Z022E0105/LH185	13	9	*
	PHN11_PHG47_0385/LH185	13	8	*
	M0028/LH195	13	7	*
	W10005_0107/PHB47	13	6	*
	M0077/LH82	13	4	*
	Z022E0042/PHZ51	13	3	*
	MOG_PHG83-224-1-1-1-1-B/LH185	13	2	*
	MOG_MO45-055-1-1-1-1-B/LH195	13	1	*
	GEMS-0163/PHZ51	14	1	*
	W10008_0119/PHB47	14	2	*
	PHN11_PHG47_0172/PB80	14	3	*
	M0083/PHZ51	14	5	*
	GEMS-0150/LH82	14	6	*
	Z013E0055/LH185	14	8	*
	TX303/LH82	14	9	*
	M0323/LH185	14	10	*
	M0014/PHZ51	14	11	*
	PHN11_PHW65_0359/LH195	14	12	*
	W10005_0147/CG102	14	13	*
	Z022E0123/LH185	14	14	*
	PHN11_PHW65_0237/PHB47	14	16	*
	MO44_PHW65_0025/LH185	14	17	*
	W10001_0014/PHB47	14	18	*
	B111/LH82	14	19	*
	R227/LH82	14	20	*
	PHN11_OH43_0184/LH198	15	20	*
	PHN11_PHW65_0275/PB80	15	18	*
	M0087/LH185	15	17	*
	PHN11_LH145_0028/PHB47	15	12	*
	CG119/CG108	15	11	*
	W10008_0037/PHB47	15	10	*
	Z013E0026/LH185	15	9	*
	PHAW6/PHZ51	15	8	*
	GEMS-0113/PHZ51	15	5	*
	M0266/LH185	15	3	*
	PHN11_OH43_0001/LH185	15	2	*
	DKFBHJ/LH82	16	2	*
	CG121/PHZ51	16	5	*
	BSSSC0_044/PHZ51	16	10	*
	N192/LH82	16	12	*
	W10004_0227/LH82	16	13	*
	PHN11_PHG47_0287/PHB47	16	14	*
	PHN11_PHG47_0388/LH195	16	17	*
	PHN11_PHW65_0294/LH195	16	19	*
	PHN11_PHG47_0388/PHB47	16	20	*
	PHN11_PHW65_0101/LH195	17	19	*
	Z022E0008/LH185	17	18	*
	DE811/PHZ51	17	17	*
	OH7B/LH195	17	16	*
	B14A/H95	17	15	*
	B37/OH43	17	14	*
	Z013E0034/LH185	17	10	*
	PHN11_PHW65_0294/PHB47	17	9	*
	Q381/PHB47	17	8	*
	PHN11_PHG47_0385/LH198	17	6	*
	Z013E0072/LH82	17	5	*
	W10004_0076/PHZ51	17	4	*
	Z013E0006/LH185	17	2	*
	M0118/LH185	18	1	*
	Z013E0059/PHZ51	18	2	*
	N542/PHB47	18	7	*
	PHG72/LH82	18	8	*
	CG119/PHZ51	18	10	*
	Z022E0009/PHZ51	18	11	*
	GEMN-0155/PHB47	18	12	*
	LH132/LH82	18	13	*
	R227/PHZ51	18	14	*
	PHN11_PHW65_0275/LH198	18	16	*
	R226/PHZ51	18	18	*
	B79/PHZ51	18	19	*
	MOG_LH145_0006/LH198	18	20	*
	PHG80/PHB47	19	19	*
	Z022E0121/LH82	19	18	*
	M0159/LH185	19	17	*
	GEMN-0192/PHB47	19	15	*
	MO17/LH195	19	14	*
	CG102/PHZ51	19	11	*
	PHN11_LH145_0085/LH185	19	10	*
	GEMS-0162/LH82	19	9	*
	GEMN-0156/PHB47	19	8	*
	DKFBHJ/PHZ51	19	6	*
	PHW53/LH82	19	5	*
	MOG_MO45-030-1-1-1-1-B/LH198	19	4	*
	B73_NC230-129-1-1-1-1/LH185	19	3	*
	M0085/LH185	19	2	*
	PHHV4/LH82	22	1	*
	PHN11_PHG47_0251/LH195	22	2	*
	W10005_0107/LH198	22	3	*
	W10001_0019/PHB47	22	5	*
	Z022E0108/LH185	22	6	*
	M0116/LH185	22	8	*
	M0357/LH185	22	10	*
	M0030/LH185	22	13	*
	GEMN-0138/PHB47	22	15	*
	Z013E0063/LH185	22	19	*
	PHN11_PHW65_0065/LH195	22	20	*
	PHW65_MOG_0029/LH195	23	20	*
	GEMN-0144/PHB47	23	19	*
	W10002_0004/PHB47	23	18	*
	A634/LH82	23	17	*
	MO44_LH145_0127/LH195	23	16	*
	B97/LH195	23	15	*
	Z022E0046/PHZ51	23	14	*
	PHN11_PHG47_0048/PHB47	23	9	*
	M0163/PHZ51	23	8	*
	M0262/PHZ51	23	7	*
	M0345/LH185	23	5	*
	MOG_MO45-074-1-1-1-1-B/LH198	23	4	*
	W10001_0003/PHB47	23	3	*
	GEMS-0148/LH82	23	2	*
	CML103/LH82	24	2	*
	B73_NC230-059-1-1-1-1/LH185	24	3	*
	M0012/PHZ51	24	4	*
	Z013E0002/LH185	24	5	*
	M0052/LH185	24	7	*
	PHV63/LH82	24	9	*
	MOG_MO45-085-1-1-1-1-B/PHB47	24	10	*
	NC358/PHZ51	24	13	*
	W10004_0127/LH82	24	14	*
	Z013E0052/PHZ51	24	18	*
	W10005_0037/PHB47	24	19	*
	MOG_MO45-128-1-1-1-1-B/LH198	24	20	*
	PHN11_OH43_0088/LH185	25	20	*
	M0154/LH185	25	19	*
	M0346/LH185	25	16	*
	PHN11_LH145_0005/PHB47	25	15	*
	W10004_0127/PHZ51	25	13	*
	W10001_0033/PHB47	25	10	*
	W10004_0248/PHZ51	25	9	*
	MOG_LH123HT-031-1-1-1-1-B/PHB47	25	8	*
	MOG_MO45-055-1-1-1-1-B/PHB47	25	7	*
	PHW53/PHZ51	25	6	*
	MOG_OH43_0367/LH185	25	5	*
	W10005_0111/LH195	25	4	*
	MOG_LH123HT-031-1-1-1-1-B/LH195	25	3	*
	Z022E0059/LH185	25	1	*
	W10004_0248/LH82	26	1	*
	Z013E0090/LH82	26	4	*
	Z013E0087/LH82	26	5	*
	PHM81/PHZ51	26	6	*
	M0001/LH82	26	9	*
	M0088/PHZ51	26	10	*
	GEMS-0182/PHZ51	26	11	*
	M0039/LH82	26	12	*
	M0033/PHZ51	26	13	*
	PHT55/LH82	26	15	*
	PHT55/PHZ51	26	16	*
	PHN11_PHW65_0312/LH198	27	20	*
	PHN11_LH145_0085/PHB47	27	19	*
	PHN11_PHG47_0287/LH195	27	18	*
	Z022E0073/LH82	27	16	*
	W10004_0082/PHZ51	27	12	*
	W10001_0007/PHB47	27	11	*
	PHN11_PHW65_0065/PHB47	27	9	*
	W10006_0004/PHB47	27	8	*
	PHZ51/PHB47	27	7	*
	PHN11_OH43_0036/PHB47	27	5	*
	MOG_LH123HT-200-1-1-1-1-B/LH195	27	4	*
	PHN11_PHW65_0312/PHB47	27	2	*
	M0143/PHZ51	28	2	*
	GEMS-0163/LH82	28	5	*
	W10004_0216/LH82	28	7	*
	N192/PHZ51	28	8	*
	PHG72/PHB47	28	10	*
	Z013E0028/LH185	28	11	*
	W10008_0009/PHB47	28	13	*
	PHW65_MOG_0293/LH198	28	14	*
	DE811/LH82	28	16	*
	PHN11_PHW65_0101/PHB47	28	17	*
	Z022E0017/LH185	28	18	*
	PHN11_OH43_0036/LH185	28	19	*
	M0354/LH185	28	20	*
	CGR03/CG44	2	21	*
	PHG39/LH195	4	7	*
	KY21/LH195	4	9	*
	M162W/LH195	4	12	*
	LH38/LH195	4	15	*
	Z022E0009/LH195	4	20	*
	Z022E0006/PHZ51	4	21	*
	Z022E0097/PHZ51	4	22	*
	Z022E0006/LH195	4	23	*
	Z022E0051/LH195	5	23	*
	Z022E0077/PHZ51	5	21	*
	Z022E0059/LH195	5	20	*
	Z022E0023/LH82	5	16	*
	Z022E0059/LH82	5	15	*
	Z022E0083/LH195	5	14	*
	Z022E0017/LH195	5	13	*
	Z022E0110/PHZ51	5	9	*
	Z022E0110/LH195	5	8	*
	Z022E0017/PHZ51	5	7	*
	Z022E0083/PB80	5	6	*
	Z022E0108/LH82	5	5	*
	Z022E0036/LH82	5	4	*
	Z022E0048/LH195	5	3	*
	Z022E0009/LH82	6	2	*
	Z022E0121/LH195	6	7	*
	PB80/LH82	6	9	*
	GEMS-0219/LH82	6	10	*
	NKH8431/LH82	6	12	*
	OH43/LH82	6	16	*
	PHN82/LH82	6	18	*
	B97/LH82	6	19	*
	PHR25/LH82	6	22	*
	PHN66/LH82	6	23	*
	PHG80/LH82	7	23	*
	NC358/LH82	7	21	*
	N501/LH82	7	18	*
	PHAW6/LH82	7	15	*
	B119/LH82	7	14	*
	NKH8431/PHZ51	7	9	*
	B119/PHZ51	7	4	*
	GEMS-0115/PHZ51	8	3	*
	TX81/PHZ51	8	7	*
	PHKE6/PHZ51	8	10	*
	PHN66/PHZ51	8	18	*
	TX61M/PHZ51	8	20	*
	GEMS-0219/PHZ51	8	21	*
	TX303/PHZ51	8	22	*
	N542/PHZ51	8	23	*
	B37/PHZ51	9	22	*
	PHN82/PHZ51	9	21	*
	N501/PHZ51	9	16	*
	Z013E0058/PHZ51	9	14	*
	Z013E0044/LH195	9	12	*
	Z013E0078/PHZ51	9	11	*
	Z013E0007/LH195	9	10	*
	Z013E0058/LH195	9	9	*
	Z013E0062/PB80	9	7	*
	Z013E0078/LH195	9	5	*
	Z013E0082/LH195	9	4	*
	Z013E0012/LH82	9	3	*
	Z013E0037/PHZ51	10	2	*
	Z013E0082/PHZ51	10	3	*
	Z013E0006/LH195	10	4	*
	Z013E0021/PB80	10	5	*
	Z013E0027/PB80	10	7	*
	Z013E0009/LH195	10	10	*
	Z013E0021/LH195	10	11	*
	Z013E0062/LH195	10	12	*
	Z013E0026/PHZ51	10	14	*
	Z013E0027/LH195	10	16	*
	Z013E0022/LH82	10	17	*
	Z013E0037/LH195	10	18	*
	Z013E0006/PHZ51	10	21	*
	TX61M/PHB47	11	23	*
	PHKE6/PHB47	11	22	*
	W10001_0006/PHB47	11	19	*
	NC258/PHB47	11	13	*
	TX303/PHB47	11	12	*
	W10008_0059/PHB47	11	11	*
	KY21/PHB47	11	9	*
	M162W/PHB47	11	8	*
	WF9/PHB47	11	7	*
	H95/PHB47	11	6	*
	LH38/PHB47	11	5	*
	GEMN-0145/PHB47	12	2	*
	W10008_0099/PHB47	12	4	*
	GEMN-0097/PHB47	12	5	*
	GEMN-0178/PHB47	12	8	*
	PHR25/PHB47	12	10	*
	GT602/PHZ51	12	12	*
	TX205/PHB47	12	15	*
	GT601/PHZ51	12	16	*
	LH195/LH82	12	18	*
	LH216/LH195	12	23	*
	LH195/LH198	13	23	*
	MP719/PHZ51	13	22	*
	MP718/PHZ51	13	21	*
	GT601/PHB47	13	17	*
	GT602/PHB47	13	16	*
	WF9/OH43	13	13	*
	M0015/LH82	15	12	*
	M0008/LH195	15	11	*
	M0010/PB80	15	10	*
	M0001/LH195	15	9	*
	M0075/LH195	15	8	*
	M0143/LH195	15	7	*
	M0154/LH195	15	4	*
	M0039/LH195	15	3	*
	M0031/PB80	16	2	*
	M0262/LH82	16	3	*
	M0028/PHZ51	16	4	*
	M0016/LH195	16	7	*
	M0052/LH82	16	9	*
	M0075/LH82	16	11	*
	M0010/LH195	16	12	*
	M0039/PHZ51	16	13	*
	M0016/PB80	16	14	*
	M0031/LH195	16	15	*
	M0058/LH82	16	17	*
	PHM49/PHB47	23	2	*
	B68/PHZ51	2	29	*
	A680/LH82	2	31	*
	PHV63/PHB47	2	34	*
	PHT69/PHZ51	2	35	*
	PHN11_PHG47_0390/PHB47	2	39	*
	CML69/LH82	3	39	*
	LH146HT/LH82	3	34	*
	PHN11_OH43_0142/LH185	3	33	*
	M0033/LH82	3	30	*
	PHW65_MOG_0137/LH185	4	29	*
	PHN11_PHW65_0065/PB80	4	31	*
	CG119/LH198	4	32	*
	Z013E0034/PHZ51	4	34	*
	W37A/PHB47	4	39	*
	PHJ40/PHZ51	4	40	*
	DK78371A/PHB47	5	40	*
	PHW65_MOG_0271/PHB47	5	37	*
	M0101/LH82	5	35	*
	PHW65_MOG_0012/PHB47	5	34	*
	PHN11_LH145_0003/PHB47	5	33	*
	W10001_0011/PHB47	6	30	*
	MO44_LH145_0127/LH198	6	35	*
	MO44_LH145_0138/PHB47	6	37	*
	B109/LH82	6	39	*
	MOG_LH123HT-059-1-1-1-1-B/PHB47	7	38	*
	M0003/LH82	7	33	*
	CGR04/LH195	7	32	*
	CG123/CG102	7	31	*
	MOG_LH123HT-199-1-1-1-1-B/LH195	8	29	*
	LH51/PHB47	8	31	*
	PHW65_MOG_0176/LH195	8	32	*
	PHT55/PHB47	8	36	*
	CG60/CG111	8	38	*
	MOG_LH123HT-200-1-1-1-1-B/LH185	8	39	*
	740/PB80	9	39	*
	MOG_LH145_0162/LH195	9	33	*
	B103/PHZ51	10	29	*
	A641/LH82	10	30	*
	CG60/CG110	10	31	*
	H114/PHZ51	10	35	*
	PHN11_LH145_0002/LH198	10	36	*
	MO17/LH82	10	37	*
	CGX333/LH82	11	36	*
	CG65/PHZ51	11	34	*
	PHN11_PHG47_0172/LH195	11	32	*
	MOG_LH123HT-019-1-1-1-1-B/PHB47	11	30	*
	CG108/LH195	12	33	*
	PHN11_OH43_0215/PHB47	12	34	*
	MOG_LH145_0006/PHB47	12	36	*
	LH132/PHZ51	12	40	*
	PHJ40/LH82	13	36	*
	Z013E0079/LH82	13	35	*
	Z022E0053/LH185	13	32	*
	PHRE1/LH82	13	30	*
	PHG47/PHB47	14	29	*
	CML322/PHZ51	14	33	*
	PHN11_OH43_0088/LH198	14	34	*
	MOG_LH145_0162/LH185	14	35	*
	Z022E0027/PHZ51	15	36	*
	M0154/LH82	15	33	*
	Z022E0149/LH185	16	32	*
	CG118/CG44	16	35	*
	Z022E0008/PHZ51	16	37	*
	CG118/LH198	16	38	*
	B76/PHZ51	17	39	*
	M0266/PHZ51	17	36	*
	Z013E0080/LH185	17	35	*
	PHW30/PHZ51	17	33	*
	CG118/CGR01	17	32	*
	M0325/LH185	17	30	*
	CG127/PHZ51	18	35	*
	PHN11_PHW65_0275/LH195	18	39	*
	M0106/LH185	18	40	*
	M0116/PHZ51	19	37	*
	M0008/LH185	19	36	*
	Z013E0067/PHZ51	19	34	*
	M0051/LH185	20	29	*
	PHN11_LH145_0003/LH185	20	32	*
	M0001/PHZ51	20	36	*
	M0083/LH82	20	39	*
	PHV63/PHZ51	21	39	*
	Z013E0066/PHZ51	21	34	*
	CG119/LH82	21	32	*
	Z022E0073/LH185	21	31	*
	Z013E0072/PHZ51	22	30	*
	CG111/PHB47	22	32	*
	PHW65_MOG_0293/PHB47	22	34	*
	PHN11_PHG47_0048/PB80	22	37	*
	Z013E0087/LH185	22	39	*
	PHW53/PHB47	23	40	*
	PHN11_LH145_0028/LH185	23	36	*
	A672/PHZ51	23	34	*
	PHW65_MOG_0311/PB80	23	29	*
	Z013E0019/PHZ51	24	33	*
	PHRE1/PHZ51	24	39	*
	M0041/LH185	25	37	*
	PHT69/LH82	25	36	*
	CML333/LH82	25	31	*
	CGX333/PHZ51	25	30	*
	CGR03/PHB47	26	34	*
	W10001_0013/PHB47	27	40	*
	B73_NC230-041-1-1-1-1/LH185	27	39	*
	A635/LH82	27	37	*
	CML69/LH195	27	30	*
	CG123/PHB47	28	33	*
	M0287/LH185	28	39	*
	CG44/LH162	28	40	*
	LH82/LH195	29	40	*
	PHN11_PHG47_0385/PHB47	29	39	*
	PHN82/PHB47	29	29	*
	Z013E0047/LH195	30	29	*
	Z013E0052/LH82	30	34	*
	CG44/CGR01	30	37	*
	A680/PHZ51	30	38	*
	H114/LH82	30	39	*
	B103/PHB47	31	32	*
	Z013E0090/PHZ51	2	41	*
	Z013E0026/LH82	2	48	*
	M0041/PHZ51	3	48	*
	MOG_LH123HT-199-1-1-1-1-B/PHB47	5	52	*
	LH57/PHB47	5	49	*
	CG105/PHZ51	5	45	*
	CG118/PHZ51	5	44	*
	PHN11_PHW65_0275/LH185	5	43	*
	NC358/PHB47	6	42	*
	PHN11_OH43_0215/PB80	6	46	*
	DK4676A/PHZ51	6	51	*
	Z022E0072/PHZ51	7	46	*
	Z022E0050/LH82	7	45	*
	W10001_0023/PHB47	8	44	*
	Z013E0007/PHZ51	8	46	*
	LH57/LH195	8	49	*
	PHN11_PHW65_0328/LH195	8	50	*
	W10004_0076/LH82	9	50	*
	LH145/LH82	9	48	*
	M0028/LH185	9	46	*
	Z013E0093/LH185	9	45	*
	B76/LH82	9	43	*
	CG125/PHB47	9	42	*
	W10008_0001/PHB47	9	41	*
	LH51/LH195	10	42	*
	PHN11_OH43_0075/PHB47	10	43	*
	Z022E0025/LH185	10	44	*
	CG127/PHB47	10	48	*
	PHW65/PHZ51	10	49	*
	Z022E0142/LH82	11	46	*
	MO44_PHG47_0072/LH185	11	45	*
	PHN11_LH145_0005/LH198	11	42	*
	PHN11_PHW65_0312/LH195	12	42	*
	CG122/PHZ51	12	45	*
	N501/PHB47	12	50	*
	M0030/LH82	12	51	*
	B109/PHZ51	13	49	*
	M0077/PHZ51	13	43	*
	Z022E0105/LH82	14	43	*
	M0024/LH82	15	48	*
	A641/PHZ51	16	42	*
	Z022E0023/LH185	16	43	*
	M0118/PHZ51	16	46	*
	CML322/PHB47	16	51	*
	CGR03/LH82	16	52	*
	B68/LH82	17	50	*
	W10002_0002/PHB47	17	49	*
	A635/PHZ51	17	47	*
	CG122/CG102	17	44	*
	Z013E0045/PHZ51	18	43	*
	Z022E0108/PHZ51	18	48	*
	Z013E0002/LH82	18	49	*
	Z022E0009/LH185	19	48	*
	CG120/PHZ51	19	43	*
	740/PHB47	19	42	*
	MOG_MO45-078-1-1-1-1-B/PB80	20	42	*
	MOG_LH123HT-059-1-1-1-1-B/LH195	20	46	*
	MOG_LH123HT-019-1-1-1-1-B/LH195	20	48	*
	B105/LH82	20	50	*
	CG120/LH82	21	52	*
	MOG_LH145_0173/LH198	22	45	*
	Z022E0048/LH185	23	50	*
	W10005_0147/LH198	23	45	*
	W10001_0010/PHB47	23	42	*
	Z013E0028/PHZ51	24	41	*
	PHW30/LH82	24	43	*
	Z013E0056/LH82	24	44	*
	Z013E0055/LH82	24	45	*
	Z022E0059/PHZ51	24	46	*
	CML333/PHB47	24	47	*
	A672/LH82	24	51	*
	B105/PHZ51	25	44	*
	MOG_LH145_0173/LH195	26	44	*
	M0269/LH185	27	52	*
	W10001_0018/PHB47	27	44	*
	CG108/CGR03	28	44	*
	M0101/LH185	28	45	*
	M0012/LH82	28	51	*
	LH146HT/PHZ51	29	49	*
	DK4676A/LH82	29	46	*
	M0143/LH185	29	41	*
	F42/H95	30	49	*
	W10005_0220/LH198	30	50	*
	CG125/PHZ51	31	51	*
	Z013E0020/PHZ51	2	20	*
	PHN11_PHG47_0048/LH195	4	23	*
	Z013E0036/PHZ51	6	22	*
	Z013E0090/LH185	9	18	*
	CG105/CG102	12	22	*
	Z013E0056/PHZ51	13	17	*
	MO44_PHW65_0193/LH185	13	25	*
	M0008/PHZ51	13	28	*
	PB80/LH185	15	23	*
	Z022E0053/PHZ51	18	19	*
	Z022E0123/PHZ51	18	27	*
	PHKE6/LH82	21	18	*
	PHW30/PHB47	21	23	*
	MO44_LH145_0127/LH185	21	24	*
	PHN11_OH43_0075/LH198	21	26	*
	Z013E0002/PHZ51	22	23	*
	Z022E0110/LH82	23	20	*
	PHN11_LH145_0002/PHB47	23	26	*
	CG65/LH82	24	24	*
	PHN11_LH145_0085/LH198	26	18	*
	Z013E0034/LH82	26	19	*
	PHN11_PHG47_0287/LH198	27	17	*
	MOG_LH145_0173/PHB47	27	19	*
	PHN11_OH43_0142/PHB47	27	22	*
	PHN11_OH43_0001/PHB47	27	24	*
	Z013E0063/PHZ51	27	25	*
	M0116/LH82	27	28	*
	NKH8431/PHB47	29	21	*
	M0058/PHZ51	29	27	*
	W10008_0017/PHB47	32	19	*
	Z013E0079/PHZ51	33	17	*
	PHN11_OH43_0215/LH195	33	18	*
	Z022E0097/LH82	33	22	*
	Z022E0003/LH82	34	17	*
	MOG_LH123HT-199-1-1-1-1-B/LH198	34	27	*
	Z013E0022/PHZ51	35	19	*
	Z013E0073/PHZ51	35	23	*
	Z022E0073/PHZ51	36	22	*
	Z022E0142/PHZ51	36	27	*
	Z013E0093/PHZ51	36	28	*
	CG65/LH185	37	27	*
	M0088/LH82	37	28	*
	PHN11_PHW65_0294/LH198	38	23	*
	Z022E0114/LH82	38	28	*
	Z022E0121/PHZ51	39	23	*
	PHN11_PHW65_0359/LH198	40	19	*
	M0143/LH82	42	25	*
	M0141/LH185	3	60	*
	W10008_0053/PHB47	3	63	*
	MOG_MO45-055-1-1-1-1-B/PB80	3	64	*
	Z013E0072/LH185	6	62	*
	Z022E0005/PHZ51	8	59	*
	M0030/PHZ51	9	60	*
	MOG_MO45-085-1-1-1-1-B/LH195	10	59	*
	PHN11_PHW65_0359/PHB47	12	63	*
	Z013E0006/LH82	13	63	*
	M0154/PHZ51	15	61	*
	PHN11_LH145_0036/LH198	17	60	*
	MOG_MO45-074-1-1-1-1-B/LH195	19	63	*
	MOG_MO45-128-1-1-1-1-B/LH195	21	63	*
	MOG_LH145_0173/LH185	24	62	*
	Z022E0095/PHZ51	25	56	*
	Z022E0042/LH82	27	60	*
	Z022E0053/LH82	31	53	*
	Z022E0160/LH185	31	57	*
	CG104/LH82	32	59	*
	Z013E0037/LH82	36	57	*
	PHN11_LH145_0003/LH198	36	58	*
	B103/LH82	37	53	*
	PHR25/PHZ51	41	57	*
	MOG_MO45-074-1-1-1-1-B/PB80	42	62	*
	Z022E0003/PHZ51	43	60	*
	Z022E0006/CG102	2	67	*
	PHN11_PHG47_0251/LH185	2	90	*
	M0003/PHZ51	3	72	*
	Z013E0055/PHZ51	4	60	*
	Z013E0080/LH82	4	64	*
	W10008_0063/PHB47	4	71	*
	Z022E0114/LH185	6	57	*
	W10008_0042/PHB47	6	73	*
	PHN11_PHW65_0275/PHB47	6	84	*
	PHN11_OH43_0075/LH185	6	88	*
	M0266/LH82	6	91	*
	MOG_LH145_0175/LH195	6	92	*
	M0033/LH185	7	85	*
	M0118/LH82	7	79	*
	Z022E0105/PHZ51	7	72	*
	W10001_0009/PHB47	8	61	*
	MOG_MO45-030-1-1-1-1-B/LH195	8	67	*
	M0028/LH82	8	69	*
	Z022E0095/LH185	8	71	*
	Z022E0048/LH82	8	75	*
	MOG_MO45-078-1-1-1-1-B/LH195	8	83	*
	W10001_0016/PHB47	9	75	*
	PHN11_PHW65_0015/LH198	10	57	*
	Z022E0025/PHZ51	10	58	*
	CG108/PHZ51	10	60	*
	MOG_LH145_0175/LH198	10	78	*
	TZI8/PHB47	11	73	*
	Z022E0121/LH185	12	58	*
	TZI8/LH82	12	63	*
	MOG_LH145_0162/LH198	12	67	*
	Z013E0012/PHZ51	12	70	*
	Z013E0052/LH185	13	85	*
	OH43/PHB47	13	74	*
	PHN11_LH145_0028/LH198	13	68	*
	M162W/PHZ51	14	77	*
	GEMS-0161/PHZ51	15	78	*
	MOG_LH145_0162/PHB47	15	68	*
	PHW65_MOG_0012/LH185	3	55	*
	Z022E0149/LH82	3	19	*
	Z022E0077/LH82	4	31	*
	Z013E0007/LH82	4	41	*
	MOG_LH123HT-059-1-1-1-1-B/PB80	6	23	*
	Z013E0028/LH82	9	55	*
	MOG_MO45-085-1-1-1-1-B/PB80	9	25	*
	PHN11_PHW65_0312/PB80	10	57	*
	M0262/LH185	10	75	*
	W10004_0204/LH82	11	33	*
	W10001_0047/PHB47	12	5	*
	Z013E0059/LH185	12	7	*
	M0024/LH185	12	69	*
	CG102/CG60	13	55	*
	PHN11_OH43_0075/LH195	13	15	*
	Z013E0087/PHZ51	14	9	*
	CG65/CG108	14	23	*
	PHW65_MOG_0176/PHB47	14	35	*
	W10001_0031/PHB47	14	55	*
	Z022E0166/PHZ51	6	4	*
	Z013E0032/LH195	7	19	*
	Z022E0006/LH198	8	1	*
	MOG_MO45-030-1-1-1-1-B/PB80	9	1	*
	Z013E0072/LH198	9	16	*
	B37/MO17	14	17	*
	Z013E0067/LH198	14	3	*
	Z022E0046/LH82	16	7	*
	Z022E0036/LH198	16	3	*
	MOG_LH145_0175/LH185	19	14	*
	Z022E0059/LH198	22	13	*
	Z013E0046/LH185	23	8	*
	Z013E0014/PHZ51	23	14	*
	Z022E0160/PHZ51	25	18	*
	M0326/LH185	2	3	*
	CG119/CG44	2	8	*
	CG110/LH82	2	10	*
	CG44/CG110	2	32	*
	CG126/PHB47	3	21	*
	PHN11_PHG47_0023/LH198	3	16	*
	LH185/LH198	4	9	*
	NYH-251/PHB47	4	17	*
	NYH-258/PHB47	4	23	*
	CG121/LH198	4	24	*
	CGX333/LH198	5	34	*
	PHG83/PHB47	5	27	*
	NYH-240/PHB47	5	3	*
	PHN11_PHG47_0023/PHB47	6	9	*
	M0022/LH185	6	12	*
	LH185/PHB47	6	16	*
	LH162/CG102	7	33	*
	WF9/LH195	7	27	*
	NYH-128/PHB47	7	19	*
	CM105/LH82	7	5	*
	NYH-081/PHB47	7	2	*
	NYH-211/PHB47	8	5	*
	PHN11_PHG47_0172/LH198	8	13	*
	W10004_0032/LH185	8	23	*
	NYH-229/PHB47	9	31	*
	CG124/PHB47	9	30	*
	M0163/LH82	9	28	*
	NYH-029/PHB47	9	27	*
	CG122/PHB47	9	19	*
	CG106/PHB47	9	18	*
	M0014/LH185	9	16	*
	MOG_LH123HT-199-1-1-1-1-B/LH185	10	27	*
	PHN11_OH43_0001/LH198	11	26	*
	PHN11_LH145_0005/CG102	11	18	*
	CM105/PHZ51	11	14	*
	NYH-055/PHB47	11	11	*
	CG106/PHZ51	12	2	*
	W10004_0232/LH198	12	19	*
	W10008_0065/PHB47	12	23	*
	A679/PHZ51	12	29	*
	PHN11_PHG47_0390/LH198	13	30	*
	CG110/PHB47	13	28	*
	CG60/CG102	13	26	*
	NYH-129/PHB47	13	16	*
	MO44_LH145_0138/LH185	13	9	*
	NYH-269/PHB47	13	1	*
	NYH-167/PHB47	14	5	*
	CG60/PHB47	14	6	*
	NYH-061/PHB47	14	10	*
	NYH-052/PHB47	14	16	*
	A679/LH82	14	21	*
	NYH-244/PHB47	14	23	*
	NYH-245/PHB47	15	26	*
	NYH-250/PHB47	15	24	*
	CG108/CGR01	15	16	*
	CG118/CGR03	15	15	*
	M0088/LH185	16	16	*
	MOG_MO45-078-1-1-1-1-B/LH198	4	20	*
	LH132/LH195	4	8	*
	M0014/LH82	14	25	*
	MOG_LH145_0175/PHB47	2	22	*
	M0012/LH198	4	27	*
	Z022E0051/LH185	8	4	*
	H114/PHB47	10	21	*
	M0159/LH198	10	18	*
	Z013E0087/LH198	13	2	*
	Z013E0046/PB80	15	21	*
	Z013E0022/PB80	16	15	*
	Z022E0166/LH185	17	9	*
	Z013E0032/LH185	17	16	*
	MOG_MO45-074-1-1-1-1-B/LH185	3	22	*
	CG108/PHB47	4	2	*
	MOG_MO45-128-1-1-1-1-B/PHB47	23	22	*
	CML103/PHB47	17	10	*
	Z022E0036/LH185	19	14	*
	CG104/PHB47	2	14	*
	SD107/PHZ51	NA	NA	*
	B14A/MO17	NA	NA	*
	SD107/LH82	NA	NA	*
	CG108/LH82	NA	NA	*
	CGR01/LH195	NA	NA	*
	B14A/LH82	NA	NA	*
	CG108/LH162	NA	NA	*
	CGR01/PHB47	NA	NA	*
	CG108/CG111	NA	NA	*
	CG118/LH82	NA	NA	*
	CG119/CG102	60	2	*
	CG105/PHB47	78	6	*
	W10004_0204/LH198	80	7	*
	CG65/CG102	81	7	*
	CG120/LH198	4	22	*
	CG104/PHZ51	7	1	*
	CG108/CG110	9	9	*
	CG120/LH185	2	59	*
	CG104/CG102	5	69	*
