# Supplementary material for: Utility of Climatic Information via Combining Ability Models to Improve Genomic Prediction for Yield Within the Genomes to Fields Maize Project
Source: Front Genet. 2021 Mar 8;11:592769. doi: 10.3389/fgene.2020.592769 (PMC7982677; doi:10.3389/fgene.2020.592769)
Supplement: Supplementary file 8 [file Table_8.xlsx]

## Sheet: Sheet1
	Year	Location	SS	Mean	SDs
	2014	DEH1	233	12899.4	1759.96
	2014	GAH1	239	5954.41	2868.26
	2014	ILH1	231	12036.6	1940.19
	2014	INH1	234	11144.2	1338.3
	2014	MNH1	235	7577.85	1540.72
	2014	MOH1	245	9559.07	1554.17
	2014	MOH2	243	9421.21	2053.85
	2014	NEH1	243	6833.38	2158.76
	2014	NEH2	234	6228.8	1927.42
	2014	NYH1	227	9041.91	1689.35
	2014	NYH2	213	9883.89	1548.12
	2014	TXH1	238	9786.38	1833.26
	2014	TXH2	244	7963.88	2058.56
	2014	WIH1	206	12136.8	2201.13
	2015	DEH1	360	12167.7	2172.88
	2015	ILH1	314	10170.4	1859.49
	2015	INH1	344	9661.97	1747.18
	2015	KSH1	342	4953.04	1901.19
	2015	MNH1	331	10323.7	1410.26
	2015	MOH1	368	4910	1692.71
	2015	MOH2	366	7616.86	1902.53
	2015	NEH1	350	7400.31	2131.19
	2015	NEH2	349	7805.84	1382.68
	2015	NEH3	258	7891.92	1398.15
	2015	NEH4	357	7232.86	1809.05
	2015	NYH2	314	8265.83	2211.22
	2015	NYH3	288	8473.64	2100.25
	2015	OHH1	347	10474.4	1678.59
	2015	ONH1	286	13205.4	1876.31
	2015	ONH2	316	12996.3	1619.41
